# Supplementary material for: Genomic information of Kocuria isolates from sake brewing process
Source: AIMS Microbiol. 2021 Feb 26;7(1):114–23. doi: 10.3934/microbiol.2021008 (PMC7921380; doi:10.3934/microbiol.2021008)
Supplement: Supplementary file 1 [file microbiol-07-01-008-ts001.xlsx]

## Sheet: Sheet1
Table S1. Gene annotation of genome of TGY1120_3
locus_tag	start	end	strand	length	aa length	symbol	EC_number	COG	product
Chromosome
TGY1120_3_00001	1	1683	+	1683	561	dnaA			Chromosomal replication initiator protein DnaA
TGY1120_3_00002	2126	3250	+	1125	375	dnaN		COG0592	Beta sliding clamp
TGY1120_3_00003	3263	4510	+	1248	416	recF		COG1195	DNA replication and repair protein RecF
TGY1120_3_00004	4507	5142	+	636	212				hypothetical protein
TGY1120_3_00005	5133	5987	-	855	285	fdhD		COG1526	Sulfur carrier protein FdhD
TGY1120_3_00006	5994	6314	-	321	107				hypothetical protein
TGY1120_3_00007	6697	8724	+	2028	676	gyrB_1	5.6.2.2	COG0187	DNA gyrase subunit B
TGY1120_3_00008	8805	11474	+	2670	890	gyrA_1	5.6.2.2	COG0188	DNA gyrase subunit A
TGY1120_3_00009	11471	12055	+	585	195				hypothetical protein
TGY1120_3_00010	12151	12225	+	75					tRNA-Ile(gat)
TGY1120_3_00011	12250	12369	+	120	40				hypothetical protein
TGY1120_3_00012	12375	12449	+	75					tRNA-Ala(tgc)
TGY1120_3_00013	12675	13418	+	744	248				hypothetical protein
TGY1120_3_00014	13600	14883	+	1284	428				hypothetical protein
TGY1120_3_00015	14899	15195	+	297	99				hypothetical protein
TGY1120_3_00016	15229	15507	+	279	93				hypothetical protein
TGY1120_3_00017	15671	16552	-	882	294				hypothetical protein
TGY1120_3_00018	16765	17307	+	543	181	cypB	5.2.1.8		Peptidyl-prolyl cis-trans isomerase B
TGY1120_3_00019	17428	18255	+	828	276	glpG	3.4.21.105		Rhomboid protease GlpG
TGY1120_3_00020	19094	20083	+	990	330				hypothetical protein
TGY1120_3_00021	20411	20605	-	195	65				hypothetical protein
TGY1120_3_00022	20679	20828	-	150	50				hypothetical protein
TGY1120_3_00023	21058	22173	-	1116	372	namA	1.6.99.1	COG1902	NADPH dehydrogenase
TGY1120_3_00024	22576	23952	-	1377	459	galK_1	2.7.1.6	COG0153	Galactokinase
TGY1120_3_00025	24091	24702	-	612	204	tetR			Tetracycline repressor protein class H
TGY1120_3_00026	24754	25293	-	540	180	yraA	3.2.-.-	COG0693	Putative cysteine protease YraA
TGY1120_3_00027	25456	26655	+	1200	400	bioB	2.8.1.6		Biotin synthase
TGY1120_3_00028	26797	28470	+	1674	558				hypothetical protein
TGY1120_3_00029	28644	30125	+	1482	494	proP_1			Ectoine/proline transporter ProP
TGY1120_3_00030	30189	30398	+	210	70				hypothetical protein
TGY1120_3_00031	30500	30889	-	390	130				hypothetical protein
TGY1120_3_00032	31174	31836	-	663	221	nreC_1		COG2197	Oxygen regulatory protein NreC
TGY1120_3_00033	31884	33266	-	1383	461				hypothetical protein
TGY1120_3_00034	33505	34473	-	969	323				hypothetical protein
TGY1120_3_00035	34516	34914	-	399	133				hypothetical protein
TGY1120_3_00036	35024	35692	-	669	223				hypothetical protein
TGY1120_3_00037	35685	36785	-	1101	367	fgd	1.1.98.2		F420-dependent glucose-6-phosphate dehydrogenase
TGY1120_3_00038	37222	37611	-	390	130				hypothetical protein
TGY1120_3_00039	37646	38674	-	1029	343	rhtA_1		COG5006	Threonine/homoserine exporter RhtA
TGY1120_3_00040	38974	39903	+	930	310	hdfR			HTH-type transcriptional regulator HdfR
TGY1120_3_00041	39719	40498	-	780	260				hypothetical protein
TGY1120_3_00042	40485	40649	-	165	55				hypothetical protein
TGY1120_3_00043	40682	42379	+	1698	566				hypothetical protein
TGY1120_3_00044	42376	43329	+	954	318	gsiC_1		COG0601	Glutathione transport system permease protein GsiC
TGY1120_3_00045	43326	44219	+	894	298	gsiD		COG1173	Glutathione transport system permease protein GsiD
TGY1120_3_00046	44216	45973	+	1758	586	yejF		COG4172	putative ABC transporter ATP-binding protein YejF
TGY1120_3_00047	46230	47630	+	1401	467		2.5.1.-	COG2873	O-acetyl-L-homoserine sulfhydrylase
TGY1120_3_00048	47627	48877	+	1251	417	metB	2.5.1.48	COG0626	Cystathionine gamma-synthase
TGY1120_3_00049	48902	50149	-	1248	416	glsA	3.5.1.2		Glutaminase
TGY1120_3_00050	50310	51329	-	1020	340	tagU_1	2.7.8.-		Polyisoprenyl-teichoic acid--peptidoglycan teichoic acid transferase TagU
TGY1120_3_00051	52503	53891	-	1389	463	iolT_1			Major myo-inositol transporter IolT
TGY1120_3_00052	53921	55336	-	1416	472	gabD_1	1.2.1.79	COG1012	Succinate-semialdehyde dehydrogenase [NADP(+)] GabD
TGY1120_3_00053	55333	56469	-	1137	379	gci	5.5.1.27	COG4948	D-galactarolactone cycloisomerase
TGY1120_3_00054	56466	57305	-	840	280	Hgd	1.1.1.291		2-(hydroxymethyl)glutarate dehydrogenase
TGY1120_3_00055	57335	58042	-	708	236	rspR_1		COG1802	HTH-type transcriptional repressor RspR
TGY1120_3_00056	58252	59775	-	1524	508	lfrA		COG0477	Multidrug efflux pump LfrA
TGY1120_3_00057	59860	60462	+	603	201				hypothetical protein
TGY1120_3_00058	60521	61150	-	630	210				putative HTH-type transcriptional regulator
TGY1120_3_00059	61304	62218	+	915	305				hypothetical protein
TGY1120_3_00060	62231	62893	-	663	221				hypothetical protein
TGY1120_3_00061	63051	64643	+	1593	531	abgT_1		COG2978	p-aminobenzoyl-glutamate transport protein
TGY1120_3_00062	64705	65790	+	1086	362	odh	1.5.1.28		Opine dehydrogenase
TGY1120_3_00063	65803	66711	-	909	303				hypothetical protein
TGY1120_3_00064	66902	67690	-	789	263		3.1.3.-		Putative phosphatase
TGY1120_3_00065	67868	68698	+	831	277				hypothetical protein
TGY1120_3_00066	68731	68952	+	222	74				hypothetical protein
TGY1120_3_00067	69088	71022	-	1935	645				hypothetical protein
TGY1120_3_00068	71160	72119	-	960	320				hypothetical protein
TGY1120_3_00069	72253	73128	-	876	292	licT		COG3711	Transcription antiterminator LicT
TGY1120_3_00070	73225	74031	-	807	269				hypothetical protein
TGY1120_3_00071	74703	75452	-	750	250	nagR_1		COG2188	HTH-type transcriptional repressor NagR
TGY1120_3_00072	75619	77301	+	1683	561	hutU	4.2.1.49	COG2987	Urocanate hydratase
TGY1120_3_00073	77298	78491	+	1194	398	hutI	3.5.2.7	COG1228	Imidazolonepropionase
TGY1120_3_00074	78484	79494	+	1011	337	hutG_1	3.5.3.8	COG0010	Formimidoylglutamase
TGY1120_3_00075	79491	81065	+	1575	525	hutH	4.3.1.3	COG2986	Histidine ammonia-lyase
TGY1120_3_00076	81127	81504	-	378	126				hypothetical protein
TGY1120_3_00077	81497	82048	-	552	184				hypothetical protein
TGY1120_3_00078	82045	82626	-	582	194	sigW		COG1595	ECF RNA polymerase sigma factor SigW
TGY1120_3_00079	82814	83275	+	462	154				hypothetical protein
TGY1120_3_00080	83340	83522	+	183	61				hypothetical protein
TGY1120_3_00081	83525	83953	+	429	143				hypothetical protein
TGY1120_3_00082	83995	84513	+	519	173				hypothetical protein
TGY1120_3_00083	84510	85115	+	606	202				hypothetical protein
TGY1120_3_00084	85505	85777	+	273	91				hypothetical protein
TGY1120_3_00085	85912	86976	-	1065	355				hypothetical protein
TGY1120_3_00086	87405	87920	+	516	172				hypothetical protein
TGY1120_3_00087	87906	89459	-	1554	518	sasA_1	2.7.-.-		Adaptive-response sensory-kinase SasA
TGY1120_3_00088	89459	90217	-	759	253	tcrX_1		COG0745	putative transcriptional regulatory protein TcrX
TGY1120_3_00089	90430	91035	+	606	202				hypothetical protein
TGY1120_3_00090	91383	92786	+	1404	468				hypothetical protein
TGY1120_3_00091	92821	95004	+	2184	728				hypothetical protein
TGY1120_3_00092	95080	95676	-	597	199	slmA			Nucleoid occlusion factor SlmA
TGY1120_3_00093	95780	97051	-	1272	424	argE_1	3.5.1.16	COG0624	Acetylornithine deacetylase
TGY1120_3_00094	97368	97889	-	522	174	npcB	1.14.13.166		4-nitrophenol 4-monooxygenase/4-nitrocatechol 2-monooxygenase, reductase component
TGY1120_3_00095	98088	99443	-	1356	452	tuaD	1.1.1.22	COG1004	UDP-glucose 6-dehydrogenase TuaD
TGY1120_3_00096	99963	100217	+	255	85				hypothetical protein
TGY1120_3_00097	100324	101094	-	771	257	argO		COG1279	Arginine exporter protein ArgO
TGY1120_3_00098	101174	102091	+	918	306			COG0583	putative HTH-type transcriptional regulator
TGY1120_3_00099	102178	103791	-	1614	538	ifcA	1.3.5.4	COG1053	Fumarate reductase flavoprotein subunit
TGY1120_3_00100	104032	104571	+	540	180				hypothetical protein
TGY1120_3_00101	104713	105390	+	678	226				hypothetical protein
TGY1120_3_00102	105872	106222	-	351	117				hypothetical protein
TGY1120_3_00103	106223	106723	-	501	167	crgA			Cell division protein CrgA
TGY1120_3_00104	106925	107677	+	753	251	srtE1	3.4.22.70	COG3764	Sortase SrtE1
TGY1120_3_00105	107678	107839	+	162	54				hypothetical protein
TGY1120_3_00106	107849	108487	+	639	213	trpG	4.1.3.27	COG0512	Anthranilate synthase component 2
TGY1120_3_00107	108532	110793	-	2262	754	pknD_1	2.7.11.1		Serine/threonine-protein kinase PknD
TGY1120_3_00108	110803	112659	-	1857	619	pknD_2	2.7.11.1		Serine/threonine-protein kinase PknD
TGY1120_3_00109	112656	114098	-	1443	481	pbpA		COG0768	Penicillin-binding protein A
TGY1120_3_00110	114095	115585	-	1491	497	rodA		COG0772	putative FtsW-like protein
TGY1120_3_00111	115582	117435	-	1854	618				hypothetical protein
TGY1120_3_00112	117441	117944	-	504	168	fhaB		COG1716	FHA domain-containing protein FhaB
TGY1120_3_00113	117944	119020	-	1077	359				hypothetical protein
TGY1120_3_00114	119846	119932	+	87					tRNA-Leu(cag)
TGY1120_3_00115	120274	121755	+	1482	494	xylE			D-xylose-proton symporter
TGY1120_3_00116	121811	122188	-	378	126				hypothetical protein
TGY1120_3_00117	122311	122730	-	420	140				hypothetical protein
TGY1120_3_00118	122889	123686	+	798	266				hypothetical protein
TGY1120_3_00119	123723	125477	-	1755	585	ilvI	2.2.1.6	COG0028	Acetolactate synthase isozyme 3 large subunit
TGY1120_3_00120	126289	128481	+	2193	731	betT2		COG1292	Osmo-dependent choline transporter BetT2
TGY1120_3_00121	128552	129652	+	1101	367				hypothetical protein
TGY1120_3_00122	129649	131019	+	1371	457	mshB_1	3.5.1.103		1D-myo-inositol 2-acetamido-2-deoxy-alpha-D-glucopyranoside deacetylase
TGY1120_3_00123	131009	131794	+	786	262				hypothetical protein
TGY1120_3_00124	132020	132397	+	378	126				hypothetical protein
TGY1120_3_00125	132402	132527	+	126	42				hypothetical protein
TGY1120_3_00126	132597	133109	-	513	171	ftnA	1.16.3.2	COG1528	putative bacterial non-heme ferritin
TGY1120_3_00127	133312	133515	-	204	68	cspA		COG1278	putative cold shock protein A
TGY1120_3_00128	133959	134729	-	771	257	rbtD	1.1.1.56		Ribitol 2-dehydrogenase
TGY1120_3_00129	135621	136928	-	1308	436				ISL3 family transposase ISAar30
TGY1120_3_00130	137247	139598	-	2352	784	rep_1	3.6.4.12		ATP-dependent DNA helicase Rep
TGY1120_3_00131	139635	146213	-	6579	2193	srmB	3.6.4.13		ATP-dependent RNA helicase SrmB
TGY1120_3_00132	146207	151012	-	4806	1602				hypothetical protein
TGY1120_3_00133	151016	153931	-	2916	972	rapA	3.6.4.-		RNA polymerase-associated protein RapA
TGY1120_3_00134	154734	155612	+	879	293				hypothetical protein
TGY1120_3_00135	156144	156575	+	432	144	hslR		COG1188	Heat shock protein 15
TGY1120_3_00136	156720	157208	-	489	163				hypothetical protein
TGY1120_3_00137	157241	159625	-	2385	795	uvrA_1			UvrABC system protein A
TGY1120_3_00138	159678	161057	+	1380	460	yeeO		COG0534	putative FMN/FAD exporter YeeO
TGY1120_3_00139	161215	162087	+	873	291	efeU		COG0672	Ferrous iron permease EfeU
TGY1120_3_00140	162187	163503	+	1317	439	efeO		COG2822	Iron uptake system component EfeO
TGY1120_3_00141	163558	164883	+	1326	442	efeN_1	1.11.1.-	COG2837	putative deferrochelatase/peroxidase EfeN
TGY1120_3_00142	165074	165856	+	783	261	ped	1.1.1.311		(S)-1-Phenylethanol dehydrogenase
TGY1120_3_00143	165853	167199	+	1347	449	ntaA	1.14.14.10		Nitrilotriacetate monooxygenase component A
TGY1120_3_00144	167336	167920	+	585	195				hypothetical protein
TGY1120_3_00145	168025	170448	-	2424	808		1.-.-.-	COG0243	putative oxidoreductase
TGY1120_3_00146	170622	171206	-	585	195	pdxT	4.3.3.6	COG0311	Pyridoxal 5'-phosphate synthase subunit PdxT
TGY1120_3_00147	171214	172131	-	918	306	pdxS	4.3.3.6	COG0214	Pyridoxal 5'-phosphate synthase subunit PdxS
TGY1120_3_00148	172291	172485	-	195	65				hypothetical protein
TGY1120_3_00149	172488	172958	-	471	157				hypothetical protein
TGY1120_3_00150	173207	174760	+	1554	518	gabR		COG1167	HTH-type transcriptional regulatory protein GabR
TGY1120_3_00151	174847	175446	+	600	200				hypothetical protein
TGY1120_3_00152	175542	175970	+	429	143				hypothetical protein
TGY1120_3_00153	176073	178577	-	2505	835	copA	7.2.2.8	COG2217	Copper-exporting P-type ATPase
TGY1120_3_00154	178611	178826	-	216	72				hypothetical protein
TGY1120_3_00155	178879	179220	-	342	114	ricR_1		COG1937	Copper-sensing transcriptional repressor RicR
TGY1120_3_00156	179333	181330	+	1998	666		3.2.1.28	COG3387	Trehalase
TGY1120_3_00157	181365	183047	-	1683	561	ybiT		COG0488	putative ABC transporter ATP-binding protein YbiT
TGY1120_3_00158	183276	184820	-	1545	515	htpX_1	3.4.24.-		Protease HtpX
TGY1120_3_00159	185043	185699	-	657	219				hypothetical protein
TGY1120_3_00160	186184	187191	+	1008	336				hypothetical protein
TGY1120_3_00161	187231	187554	-	324	108				hypothetical protein
TGY1120_3_00162	188730	189800	+	1071	357	lipM	2.3.1.181		Octanoyltransferase LipM
TGY1120_3_00163	189882	190853	-	972	324				hypothetical protein
TGY1120_3_00164	191066	191971	-	906	302	gltC_1			HTH-type transcriptional regulator GltC
TGY1120_3_00165	192107	193360	+	1254	418				hypothetical protein
TGY1120_3_00166	193353	194489	-	1137	379		4.2.1.156	COG4948	L-talarate/galactarate dehydratase
TGY1120_3_00167	194499	195830	-	1332	444	gudD_1	4.2.1.40	COG4948	Glucarate dehydratase
TGY1120_3_00168	195855	197429	-	1575	525	LhpG_1	1.2.1.26		Alpha-ketoglutaric semialdehyde dehydrogenase 3
TGY1120_3_00169	197426	198379	-	954	318		4.2.1.41	COG0329	putative 5-dehydro-4-deoxyglucarate dehydratase
TGY1120_3_00170	198505	199398	-	894	298	catM			HTH-type transcriptional regulator CatM
TGY1120_3_00171	199572	200927	+	1356	452	gntT		COG2610	High-affinity gluconate transporter
TGY1120_3_00172	200995	201741	-	747	249				hypothetical protein
TGY1120_3_00173	202077	203351	+	1275	425	gudD_2	4.2.1.40	COG4948	Glucarate dehydratase
TGY1120_3_00174	203674	204645	+	972	324	galK_2	2.7.1.6		Galactokinase
TGY1120_3_00175	204642	205634	+	993	331				hypothetical protein
TGY1120_3_00176	205631	206821	+	1191	397		2.7.4.2		Phosphomevalonate kinase
TGY1120_3_00177	206818	207921	+	1104	368	fni	5.3.3.2		Isopentenyl-diphosphate delta-isomerase
TGY1120_3_00178	207933	208979	+	1047	349				hypothetical protein
TGY1120_3_00179	208980	210218	+	1239	413	mvaS	2.3.3.10	COG3425	Hydroxymethylglutaryl-CoA synthase
TGY1120_3_00180	210924	211421	-	498	166				hypothetical protein
TGY1120_3_00181	211504	212178	-	675	225	hxpA	3.1.3.22	COG0637	Hexitol phosphatase A
TGY1120_3_00182	212404	213033	-	630	210	inhA	4.2.1.103		Isonitrile hydratase
TGY1120_3_00183	213064	214053	-	990	330	bla	3.5.2.6		Beta-lactamase CTX-M-1
TGY1120_3_00184	214112	215038	-	927	309				hypothetical protein
TGY1120_3_00185	215151	216632	+	1482	494	hsrA			putative transport protein HsrA
TGY1120_3_00186	216646	217884	-	1239	413	ackA	2.7.2.1	COG0282	Acetate kinase
TGY1120_3_00187	217961	219598	-	1638	546		6.2.1.3	COG0318	Long-chain-fatty-acid--CoA ligase FadD13
TGY1120_3_00188	219866	220399	-	534	178	dps	1.16.-.-		DNA protection during starvation protein
TGY1120_3_00189	220497	220664	-	168	56				hypothetical protein
TGY1120_3_00190	220796	221368	-	573	191				hypothetical protein
TGY1120_3_00191	221744	222070	+	327	109	celA	2.7.1.205		PTS system cellobiose-specific EIIB component
TGY1120_3_00192	222067	223446	+	1380	460	lacE		COG1455	PTS system lactose-specific EIICB component
TGY1120_3_00193	223452	223817	+	366	122				hypothetical protein
TGY1120_3_00194	223814	225271	+	1458	486	bglH	3.2.1.86	COG2723	Aryl-phospho-beta-D-glucosidase BglH
TGY1120_3_00195	225288	227273	+	1986	662	licR		COG1762	putative licABCH operon regulator
TGY1120_3_00196	227368	227772	-	405	135				hypothetical protein
TGY1120_3_00197	227769	228512	-	744	248				hypothetical protein
TGY1120_3_00198	228554	229066	+	513	171	slyA			Transcriptional regulator SlyA
TGY1120_3_00199	229089	229871	-	783	261				hypothetical protein
TGY1120_3_00200	230058	231458	-	1401	467				hypothetical protein
TGY1120_3_00201	231854	232858	+	1005	335				hypothetical protein
TGY1120_3_00202	232945	233754	-	810	270				hypothetical protein
TGY1120_3_00203	233781	234578	-	798	266	drrB			Daunorubicin/doxorubicin resistance ABC transporter permease protein DrrB
TGY1120_3_00204	234575	235579	-	1005	335	drrA_1	3.6.3.-		Daunorubicin/doxorubicin resistance ATP-binding protein DrrA
TGY1120_3_00205	235576	235785	-	210	70	mbtH		COG3251	Protein MbtH
TGY1120_3_00206	235950	242279	-	6330	2110	dhbF_1		COG1020	Dimodular nonribosomal peptide synthase
TGY1120_3_00207	242273	246673	-	4401	1467	dhbF_2		COG1020	Dimodular nonribosomal peptide synthase
TGY1120_3_00208	246792	247424	-	633	211				hypothetical protein
TGY1120_3_00209	247452	248261	-	810	270				hypothetical protein
TGY1120_3_00210	248610	249227	+	618	206	sigK_1		COG1595	ECF RNA polymerase sigma factor SigK
TGY1120_3_00211	249314	250033	+	720	240				hypothetical protein
TGY1120_3_00212	250058	251239	-	1182	394	dhmA	3.8.1.5		Haloalkane dehalogenase
TGY1120_3_00213	251236	252225	-	990	330				hypothetical protein
TGY1120_3_00214	252402	252932	+	531	177				HTH-type transcriptional repressor
TGY1120_3_00215	253024	253821	-	798	266				hypothetical protein
TGY1120_3_00216	253864	254370	-	507	169				hypothetical protein
TGY1120_3_00217	254564	255439	-	876	292				hypothetical protein
TGY1120_3_00218	255439	255984	-	546	182	yfkM	3.2.-.-	COG0693	General stress protein 18
TGY1120_3_00219	256042	256332	-	291	97				hypothetical protein
TGY1120_3_00220	256507	256614	-	108	36				hypothetical protein
TGY1120_3_00221	256611	257207	-	597	199	betI_1			HTH-type transcriptional regulator BetI
TGY1120_3_00222	257326	258306	+	981	327				hypothetical protein
TGY1120_3_00223	258361	258840	+	480	160				hypothetical protein
TGY1120_3_00224	258837	258935	+	99	33				hypothetical protein
TGY1120_3_00225	258967	259368	+	402	134				hypothetical protein
TGY1120_3_00226	259365	259961	+	597	199	dapH_1	2.3.1.89		2,3,4,5-tetrahydropyridine-2,6-dicarboxylate N-acetyltransferase
TGY1120_3_00227	260083	261579	+	1497	499	dntB	1.14.13.210		4-methyl-5-nitrocatechol 5-monooxygenase
TGY1120_3_00228	261842	262846	+	1005	335				hypothetical protein
TGY1120_3_00229	263059	263442	-	384	128				hypothetical protein
TGY1120_3_00230	263889	264029	+	141	47				hypothetical protein
TGY1120_3_00231	264361	264510	+	150	50				hypothetical protein
TGY1120_3_00232	264510	265046	+	537	179				hypothetical protein
TGY1120_3_00233	265088	265588	-	501	167				hypothetical protein
TGY1120_3_00234	265644	267764	-	2121	707	pta	2.3.1.8	COG0280	Phosphate acetyltransferase
TGY1120_3_00235	267912	268220	+	309	103				hypothetical protein
TGY1120_3_00236	268217	268849	+	633	211				hypothetical protein
TGY1120_3_00237	268908	269777	-	870	290				hypothetical protein
TGY1120_3_00238	269968	271452	+	1485	495	qacA_1		COG0477	Antiseptic resistance protein
TGY1120_3_00239	271522	272400	+	879	293	speE	2.5.1.16		Polyamine aminopropyltransferase
TGY1120_3_00240	272336	273295	-	960	320				hypothetical protein
TGY1120_3_00241	273437	274630	-	1194	398				hypothetical protein
TGY1120_3_00242	274645	275754	-	1110	370				hypothetical protein
TGY1120_3_00243	275826	276527	+	702	234				hypothetical protein
TGY1120_3_00244	276675	278366	+	1692	564	yheS_1		COG0488	putative ABC transporter ATP-binding protein YheS
TGY1120_3_00245	278330	278641	-	312	104				hypothetical protein
TGY1120_3_00246	278794	279333	-	540	180				hypothetical protein
TGY1120_3_00247	279977	281443	-	1467	489	pbuG_1		COG2252	Guanine/hypoxanthine permease PbuG
TGY1120_3_00248	281751	282764	+	1014	338				hypothetical protein
TGY1120_3_00249	282906	283856	+	951	317	yajO_1	1.1.-.-	COG0667	1-deoxyxylulose-5-phosphate synthase YajO
TGY1120_3_00250	284034	285470	+	1437	479	iolT_2			Major myo-inositol transporter IolT
TGY1120_3_00251	286026	286631	+	606	202				hypothetical protein
TGY1120_3_00252	286466	287479	-	1014	338				hypothetical protein
TGY1120_3_00253	287758	288732	+	975	325	iolC	2.7.1.92	COG0524	5-dehydro-2-deoxygluconokinase
TGY1120_3_00254	288729	289703	+	975	325				hypothetical protein
TGY1120_3_00255	289700	291631	+	1932	644	iolD_1	3.7.1.22	COG3962	3D-(3,5/4)-trihydroxycyclohexane-1,2-dione hydrolase
TGY1120_3_00256	291696	293201	+	1506	502	bauC_1	1.2.1.-	COG1012	Putative 3-oxopropanoate dehydrogenase
TGY1120_3_00257	293344	294270	+	927	309	iolE_1	4.2.1.44	COG1082	Inosose dehydratase
TGY1120_3_00258	294313	295290	+	978	326	iolG_1	1.1.1.18	COG0673	Inositol 2-dehydrogenase/D-chiro-inositol 3-dehydrogenase
TGY1120_3_00259	295502	296401	+	900	300				hypothetical protein
TGY1120_3_00260	296458	297903	+	1446	482	iolT_3			Major myo-inositol transporter IolT
TGY1120_3_00261	298027	299157	+	1131	377		1.1.1.306		S-(hydroxymethyl)mycothiol dehydrogenase
TGY1120_3_00262	299244	300416	+	1173	391				hypothetical protein
TGY1120_3_00263	300824	301723	-	900	300	gltC_2			HTH-type transcriptional regulator GltC
TGY1120_3_00264	301872	303086	+	1215	405	doeA	3.5.4.44	COG0006	Ectoine hydrolase
TGY1120_3_00265	303089	304318	+	1230	410	lysN_1	2.6.1.39	COG1167	2-aminoadipate transaminase
TGY1120_3_00266	304318	305550	+	1233	411	argE_2	3.5.1.16	COG0624	Acetylornithine deacetylase
TGY1120_3_00267	305604	307076	+	1473	491	proP_2			Proline/betaine transporter
TGY1120_3_00268	307080	307835	+	756	252	budC_1	1.1.1.304		Diacetyl reductase [(S)-acetoin forming]
TGY1120_3_00269	307865	309169	+	1305	435	spuC	2.6.1.113	COG0161	Putrescine--pyruvate aminotransferase
TGY1120_3_00270	309166	310641	+	1476	492	gabD_2	1.2.1.79	COG1012	Succinate-semialdehyde dehydrogenase [NADP(+)] GabD
TGY1120_3_00271	310674	311819	+	1146	382	ald2_1	1.4.1.1		Alanine dehydrogenase 2
TGY1120_3_00272	312531	313181	-	651	217				hypothetical protein
TGY1120_3_00273	313261	314610	-	1350	450				hypothetical protein
TGY1120_3_00274	314693	315730	-	1038	346	iolX	1.1.1.370	COG0673	scyllo-inositol 2-dehydrogenase (NAD(+))
TGY1120_3_00275	315732	316940	-	1209	403	gfo	1.1.99.28		Glucose--fructose oxidoreductase
TGY1120_3_00276	317396	318649	+	1254	418				hypothetical protein
TGY1120_3_00277	318652	319041	+	390	130				hypothetical protein
TGY1120_3_00278	319020	319703	+	684	228	mshA_1	2.4.1.250		D-inositol-3-phosphate glycosyltransferase
TGY1120_3_00279	319693	320952	+	1260	420				hypothetical protein
TGY1120_3_00280	320942	321835	+	894	298				hypothetical protein
TGY1120_3_00281	321832	323511	+	1680	560	fdhL	1.1.99.11		Fructose dehydrogenase large subunit
TGY1120_3_00282	323508	324083	+	576	192				hypothetical protein
TGY1120_3_00283	324250	325350	+	1101	367	mshA_2	2.4.1.250		D-inositol-3-phosphate glycosyltransferase
TGY1120_3_00284	325351	326709	+	1359	453				hypothetical protein
TGY1120_3_00285	326751	327515	+	765	255	arsC_1	1.20.4.4		Arsenate reductase
TGY1120_3_00286	327566	329149	+	1584	528				hypothetical protein
TGY1120_3_00287	329247	330575	+	1329	443				hypothetical protein
TGY1120_3_00288	330572	331456	+	885	295				hypothetical protein
TGY1120_3_00289	331483	332547	+	1065	355				hypothetical protein
TGY1120_3_00290	332790	333398	+	609	203				hypothetical protein
TGY1120_3_00291	333370	334677	-	1308	436				ISL3 family transposase ISAar30
TGY1120_3_00292	334698	335198	+	501	167				hypothetical protein
TGY1120_3_00293	335252	336862	+	1611	537				hypothetical protein
TGY1120_3_00294	336873	337535	+	663	221				hypothetical protein
TGY1120_3_00295	337700	338728	+	1029	343	ccpA_1		COG1609	Catabolite control protein A
TGY1120_3_00296	338910	340358	+	1449	483	gabD_3	1.2.1.79	COG1012	Succinate-semialdehyde dehydrogenase [NADP(+)] GabD
TGY1120_3_00297	340407	342344	+	1938	646	iolD_2	3.7.1.22	COG3962	3D-(3,5/4)-trihydroxycyclohexane-1,2-dione hydrolase
TGY1120_3_00298	342341	343126	+	786	262	bphF	4.1.3.39		4-hydroxy-2-oxovalerate aldolase
TGY1120_3_00299	343119	344051	+	933	311		1.17.1.9		Formate dehydrogenase, mitochondrial
TGY1120_3_00300	344191	345414	+	1224	408	iolG_2	1.1.1.369		Inositol 2-dehydrogenase/D-chiro-inositol 3-dehydrogenase
TGY1120_3_00301	345417	346199	+	783	261	xecE	1.1.1.269		2-(S)-hydroxypropyl-CoM dehydrogenase
TGY1120_3_00302	346229	347089	+	861	287	iolE_2	4.2.1.44	COG1082	Inosose dehydratase
TGY1120_3_00303	347103	348116	+	1014	338	iolG_3	1.1.1.18	COG0673	Myo-inositol 2-dehydrogenase
TGY1120_3_00304	348120	348932	-	813	271			COG2375	putative protein
TGY1120_3_00305	349019	349771	-	753	251				hypothetical protein
TGY1120_3_00306	349775	350665	-	891	297	iolB	5.3.1.30	COG3718	5-deoxy-glucuronate isomerase
TGY1120_3_00307	350711	351448	-	738	246	nagR_2		COG2188	HTH-type transcriptional repressor NagR
TGY1120_3_00308	351664	353091	+	1428	476	iolT_4			Major myo-inositol transporter IolT
TGY1120_3_00309	353198	353818	+	621	207				hypothetical protein
TGY1120_3_00310	353815	355272	+	1458	486				hypothetical protein
TGY1120_3_00311	355269	356354	+	1086	362	rarD		COG2962	Protein RarD
TGY1120_3_00312	356478	357791	+	1314	438				hypothetical protein
TGY1120_3_00313	357880	359691	-	1812	604	purK_1	6.3.4.18		N5-carboxyaminoimidazole ribonucleotide synthase
TGY1120_3_00314	359725	361398	-	1674	558				hypothetical protein
TGY1120_3_00315	361547	362797	-	1251	417				hypothetical protein
TGY1120_3_00316	363010	364164	+	1155	385				hypothetical protein
TGY1120_3_00317	364181	365509	+	1329	443	apeB	3.4.11.-	COG1362	putative M18 family aminopeptidase 2
TGY1120_3_00318	365604	367043	-	1440	480	gap2_1	1.2.1.-		Glyceraldehyde-3-phosphate dehydrogenase-like protein
TGY1120_3_00319	367272	368237	+	966	322	scrK	2.7.1.4	COG0524	Fructokinase
TGY1120_3_00320	368224	368751	+	528	176				hypothetical protein
TGY1120_3_00321	368748	369551	+	804	268	ybhA	3.1.3.74	COG0561	Pyridoxal phosphate phosphatase YbhA
TGY1120_3_00322	369544	370341	+	798	266	ugpQ_1	3.1.4.46	COG0584	Glycerophosphodiester phosphodiesterase, cytoplasmic
TGY1120_3_00323	370548	371615	+	1068	356	yajO_2	1.1.-.-	COG0667	1-deoxyxylulose-5-phosphate synthase YajO
TGY1120_3_00324	371626	372984	-	1359	453	rutG		COG2233	Putative pyrimidine permease RutG
TGY1120_3_00325	373207	374682	-	1476	492	dtpT		COG3104	Di-/tripeptide transporter
TGY1120_3_00326	374873	376468	+	1596	532				hypothetical protein
TGY1120_3_00327	376446	377495	-	1050	350	adh	1.1.1.1	COG1063	Alcohol dehydrogenase
TGY1120_3_00328	377689	379323	-	1635	545	pgm	5.4.2.2	COG0033	Phosphoglucomutase
TGY1120_3_00329	379426	380454	-	1029	343	hutG_2	3.5.3.8	COG0010	Formimidoylglutamase
TGY1120_3_00330	380685	381014	+	330	110		2.8.1.-	COG0607	Sulfurtransferase
TGY1120_3_00331	381031	381954	+	924	308	pheA	4.2.1.51	COG0077	Prephenate dehydratase
TGY1120_3_00332	382047	382361	+	315	105				hypothetical protein
TGY1120_3_00333	382326	383474	-	1149	383	yegS	2.7.1.-		lipid kinase YegS
TGY1120_3_00334	383485	384177	-	693	231				hypothetical protein
TGY1120_3_00335	384213	385523	+	1311	437	serS	6.1.1.11	COG0172	Serine--tRNA ligase
TGY1120_3_00336	385696	386553	+	858	286	yitU	3.1.3.104	COG0561	5-amino-6-(5-phospho-D-ribitylamino)uracil phosphatase YitU
TGY1120_3_00337	386673	387473	+	801	267		3.5.-.-	COG0388	Hydrolase
TGY1120_3_00338	387608	388336	+	729	243				hypothetical protein
TGY1120_3_00339	388352	388945	-	594	198	sutR_1		COG1396	HTH-type transcriptional regulator SutR
TGY1120_3_00340	389012	389752	+	741	247				hypothetical protein
TGY1120_3_00341	389749	390087	+	339	113				hypothetical protein
TGY1120_3_00342	390065	392221	-	2157	719	acsA_1	6.2.1.1	COG0365	Acetyl-coenzyme A synthetase
TGY1120_3_00343	392248	393003	-	756	252	ssuC_1		COG0600	Putative aliphatic sulfonates transport permease protein SsuC
TGY1120_3_00344	393037	394080	-	1044	348	ssuA		COG0715	Putative aliphatic sulfonates-binding protein
TGY1120_3_00345	394134	394958	-	825	275	ssuB	3.6.3.-	COG1116	Aliphatic sulfonates import ATP-binding protein SsuB
TGY1120_3_00346	395401	395622	+	222	74				hypothetical protein
TGY1120_3_00347	395975	397198	+	1224	408	pcaF	2.3.1.174		Beta-ketoadipyl-CoA thiolase
TGY1120_3_00348	397202	397975	+	774	258	crt	4.2.1.150	COG1024	Short-chain-enoyl-CoA hydratase
TGY1120_3_00349	397972	398838	+	867	289	hbd	1.1.1.157	COG1250	3-hydroxybutyryl-CoA dehydrogenase
TGY1120_3_00350	398901	399368	-	468	156	entH	3.1.2.-		Proofreading thioesterase EntH
TGY1120_3_00351	399490	401592	+	2103	701	paaZ		COG2030	Bifunctional protein PaaZ
TGY1120_3_00352	402144	402785	-	642	214	kstR2			HTH-type transcriptional repressor KstR2
TGY1120_3_00353	402932	404269	-	1338	446	paaK	6.2.1.30	COG1541	Phenylacetate-coenzyme A ligase
TGY1120_3_00354	404275	404682	-	408	136	paaI	3.1.2.-	COG2050	Acyl-coenzyme A thioesterase PaaI
TGY1120_3_00355	404761	405858	+	1098	366	paaA	1.14.13.149	COG3396	1,2-phenylacetyl-CoA epoxidase, subunit A
TGY1120_3_00356	405864	406172	+	309	103	paaB		COG3460	1,2-phenylacetyl-CoA epoxidase, subunit B
TGY1120_3_00357	406169	407005	+	837	279	paaC		COG3396	1,2-phenylacetyl-CoA epoxidase, subunit C
TGY1120_3_00358	407002	407592	+	591	197				hypothetical protein
TGY1120_3_00359	407594	408796	+	1203	401	paaE	1.-.-.-	COG1018	1,2-phenylacetyl-CoA epoxidase, subunit E
TGY1120_3_00360	408843	409613	+	771	257	fadB	4.2.1.17	COG1024	putative enoyl-CoA hydratase
TGY1120_3_00361	409997	411433	+	1437	479	dmoA_1	1.14.13.131		Dimethyl-sulfide monooxygenase
TGY1120_3_00362	412173	412823	+	651	217				hypothetical protein
TGY1120_3_00363	412820	414730	+	1911	637	mdtD_1			Putative multidrug resistance protein MdtD
TGY1120_3_00364	415053	415373	+	321	107				hypothetical protein
TGY1120_3_00365	415465	416145	+	681	227				hypothetical protein
TGY1120_3_00366	416239	417054	-	816	272	pdxK	2.7.1.35	COG0351	Pyridoxine kinase
TGY1120_3_00367	417199	417936	+	738	246				queuosine precursor transporter
TGY1120_3_00368	417926	418771	-	846	282	gloB_1	3.1.2.6		Hydroxyacylglutathione hydrolase
TGY1120_3_00369	418864	420003	-	1140	380	ybjJ_1			Inner membrane protein YbjJ
TGY1120_3_00370	420086	421060	-	975	325	aes_1	3.1.1.-		Acetyl esterase
TGY1120_3_00371	421137	422075	-	939	313				hypothetical protein
TGY1120_3_00372	422138	422731	-	594	198				hypothetical protein
TGY1120_3_00373	422832	423527	+	696	232	hchA_1	3.1.2.-	COG0693	Protein/nucleic acid deglycase 1
TGY1120_3_00374	423724	425127	+	1404	468	pheP		COG1113	Phenylalanine-specific permease
TGY1120_3_00375	425240	425692	+	453	151				hypothetical protein
TGY1120_3_00376	426046	428229	-	2184	728	bglF		COG1263	PTS system beta-glucoside-specific EIIBCA component
TGY1120_3_00377	428699	431176	-	2478	826	ctpE	7.2.2.10	COG0474	Calcium-transporting ATPase CtpE
TGY1120_3_00378	431392	432579	+	1188	396				hypothetical protein
TGY1120_3_00379	432669	434972	-	2304	768	purL	6.3.5.3	COG0046	Phosphoribosylformylglycinamidine synthase subunit PurL
TGY1120_3_00380	435012	435821	-	810	270	purQ	6.3.5.3	COG0047	Phosphoribosylformylglycinamidine synthase subunit PurQ
TGY1120_3_00381	435828	436079	-	252	84	purS	6.3.5.3		Phosphoribosylformylglycinamidine synthase subunit PurS
TGY1120_3_00382	436240	437433	-	1194	398				hypothetical protein
TGY1120_3_00383	437629	438594	-	966	322				hypothetical protein
TGY1120_3_00384	438598	439893	-	1296	432	ask	2.7.2.4	COG0527	Aspartokinase
TGY1120_3_00385	440124	441083	-	960	320	recR			Recombination protein RecR
TGY1120_3_00386	441144	444227	-	3084	1028				hypothetical protein
TGY1120_3_00387	444696	444783	+	88					tRNA-Ser(gga)
TGY1120_3_00388	444924	446270	-	1347	449	naiP			Putative niacin/nicotinamide transporter NaiP
TGY1120_3_00389	446994	447170	-	177	59				hypothetical protein
TGY1120_3_00390	447357	448970	+	1614	538				hypothetical protein
TGY1120_3_00391	449168	449926	-	759	253				hypothetical protein
TGY1120_3_00392	450165	451559	+	1395	465	brnQ		COG1114	Branched-chain amino acid transport system 2 carrier protein
TGY1120_3_00393	451721	453364	-	1644	548		6.2.1.3	COG0318	Long-chain-fatty-acid--CoA ligase
TGY1120_3_00394	453485	453934	-	450	150				hypothetical protein
TGY1120_3_00395	454592	455050	+	459	153	derI2	5.3.1.34	COG0698	D-erythrulose-4-phosphate isomerase 2
TGY1120_3_00396	455293	455523	+	231	77				hypothetical protein
TGY1120_3_00397	455622	457073	-	1452	484				hypothetical protein
TGY1120_3_00398	457143	457814	+	672	224				hypothetical protein
TGY1120_3_00399	457884	458756	+	873	291	crtB	2.5.1.32	COG1562	15-cis-phytoene synthase
TGY1120_3_00400	458746	460422	+	1677	559	crtN	1.3.8.-		4,4'-diapophytoene desaturase (4,4'-diaponeurosporene-forming)
TGY1120_3_00401	460437	462380	-	1944	648		7.6.2.-	COG1132	Fatty acid ABC transporter ATP-binding/permease protein
TGY1120_3_00402	462377	464134	-	1758	586			COG1132	putative ABC transporter ATP-binding protein
TGY1120_3_00403	464293	465618	-	1326	442	galK_3	2.7.1.6	COG0153	Galactokinase
TGY1120_3_00404	465615	466742	-	1128	376	galT	2.7.7.12	COG1085	Galactose-1-phosphate uridylyltransferase
TGY1120_3_00405	466739	467539	-	801	267	lacR			Lactose phosphotransferase system repressor
TGY1120_3_00406	467762	469438	+	1677	559	sglT			Sodium/glucose cotransporter
TGY1120_3_00407	469466	469810	+	345	115				hypothetical protein
TGY1120_3_00408	469810	470748	+	939	313	yihR		COG2017	putative protein YihR
TGY1120_3_00409	471677	472033	+	357	119				hypothetical protein
TGY1120_3_00410	472026	472388	+	363	121				hypothetical protein
TGY1120_3_00411	472369	473937	+	1569	523	mnmC	2.1.1.61		tRNA 5-methylaminomethyl-2-thiouridine biosynthesis bifunctional protein MnmC
TGY1120_3_00412	474029	475132	+	1104	368				hypothetical protein
TGY1120_3_00413	475129	476415	+	1287	429				hypothetical protein
TGY1120_3_00414	476412	477140	-	729	243				hypothetical protein
TGY1120_3_00415	477294	479465	+	2172	724	deaD_1	3.6.4.13		ATP-dependent RNA helicase DeaD
TGY1120_3_00416	479456	480082	-	627	209	hrpB_1	3.6.4.13	COG1643	ATP-dependent RNA helicase HrpB
TGY1120_3_00417	480048	482066	-	2019	673	hrpB_2	3.6.4.13	COG1643	ATP-dependent RNA helicase HrpB
TGY1120_3_00418	482112	483050	-	939	313	lhpI	1.5.1.49	COG2423	Delta(1)-pyrroline-2-carboxylate reductase
TGY1120_3_00419	483144	484598	-	1455	485				hypothetical protein
TGY1120_3_00420	484757	485842	+	1086	362				hypothetical protein
TGY1120_3_00421	485689	486450	-	762	254				hypothetical protein
TGY1120_3_00422	486513	487445	+	933	311				hypothetical protein
TGY1120_3_00423	487498	488502	+	1005	335				hypothetical protein
TGY1120_3_00424	488499	489260	+	762	254	btuD_1	7.6.2.8		Vitamin B12 import ATP-binding protein BtuD
TGY1120_3_00425	489257	490156	+	900	300	mntB_1			Manganese transport system membrane protein MntB
TGY1120_3_00426	490227	493268	-	3042	1014				hypothetical protein
TGY1120_3_00427	494278	494366	-	89					tRNA-Ser(cga)
TGY1120_3_00428	494447	495097	-	651	217				hypothetical protein
TGY1120_3_00429	495094	497556	-	2463	821				hypothetical protein
TGY1120_3_00430	497553	498251	-	699	233				hypothetical protein
TGY1120_3_00431	498379	498885	-	507	169	tadA	3.5.4.33	COG0590	tRNA-specific adenosine deaminase
TGY1120_3_00432	498915	499553	+	639	213	upp	2.4.2.9		Uracil phosphoribosyltransferase
TGY1120_3_00433	500194	500997	+	804	268				hypothetical protein
TGY1120_3_00434	501105	501638	+	534	178		3.1.3.-	COG2062	putative protein
TGY1120_3_00435	501729	502043	+	315	105	gdx		COG2076	Guanidinium exporter
TGY1120_3_00436	502046	502435	+	390	130	mdtJ			Spermidine export protein MdtJ
TGY1120_3_00437	502705	502796	-	92					tRNA-Ser(gct)
TGY1120_3_00438	502895	504898	+	2004	668				hypothetical protein
TGY1120_3_00439	504931	505533	-	603	201				hypothetical protein
TGY1120_3_00440	505874	506041	+	168	56				hypothetical protein
TGY1120_3_00441	506041	507744	+	1704	568	ctaD_1	1.9.3.1	COG0843	putative cytochrome c oxidase subunit 1
TGY1120_3_00442	507814	508539	+	726	242				hypothetical protein
TGY1120_3_00443	508670	510178	+	1509	503				hypothetical protein
TGY1120_3_00444	510175	511503	+	1329	443	pao_1	1.4.3.24		Pseudooxynicotine oxidase
TGY1120_3_00445	511588	511676	-	89					tRNA-Ser(tga)
TGY1120_3_00446	511751	512854	+	1104	368	qorA_1	1.6.5.5	COG0604	Quinone oxidoreductase 1
TGY1120_3_00447	512940	515225	+	2286	762	cstA		COG1966	Peptide transporter CstA
TGY1120_3_00448	515248	515454	+	207	69				hypothetical protein
TGY1120_3_00449	515519	516256	-	738	246	tcyC	3.6.3.-	COG1126	L-cystine import ATP-binding protein TcyC
TGY1120_3_00450	516249	516923	-	675	225	tcyB		COG0765	L-cystine transport system permease protein TcyB
TGY1120_3_00451	516937	517767	-	831	277	tcyA		COG0834	L-cystine-binding protein TcyA
TGY1120_3_00452	517784	518917	-	1134	378	mccB	4.4.1.1	COG0626	Cystathionine gamma-lyase
TGY1120_3_00453	519239	519754	+	516	172				hypothetical protein
TGY1120_3_00454	519851	520840	+	990	330				hypothetical protein
TGY1120_3_00455	520991	521446	-	456	152	ohrR_1			Organic hydroperoxide resistance transcriptional regulator
TGY1120_3_00456	521571	521807	+	237	79				hypothetical protein
TGY1120_3_00457	521868	522503	-	636	212	liaR_1		COG2197	Transcriptional regulatory protein LiaR
TGY1120_3_00458	522500	523921	-	1422	474				hypothetical protein
TGY1120_3_00459	524023	525174	+	1152	384			COG0577	putative ABC transporter permease
TGY1120_3_00460	525177	525929	+	753	251	ytrE		COG1136	ABC transporter ATP-binding protein YtrE
TGY1120_3_00461	526729	527580	-	852	284	citE	4.1.3.6	COG2301	Citrate lyase subunit beta
TGY1120_3_00462	527766	527839	-	74					tRNA-Thr(cgt)
TGY1120_3_00463	528397	529074	+	678	226	yhfK	4.-.-.-	COG0702	putative sugar epimerase YhfK
TGY1120_3_00464	529085	529426	+	342	114	yccX	3.6.1.7		Acylphosphatase
TGY1120_3_00465	529509	530432	+	924	308	czcD		COG1230	Cadmium, cobalt and zinc/H(+)-K(+) antiporter
TGY1120_3_00466	530429	531268	+	840	280				hypothetical protein
TGY1120_3_00467	531328	532257	+	930	310				hypothetical protein
TGY1120_3_00468	532383	533879	-	1497	499	purB	4.3.2.2	COG0015	Adenylosuccinate lyase
TGY1120_3_00469	534028	534570	+	543	181				hypothetical protein
TGY1120_3_00470	534567	536129	+	1563	521				hypothetical protein
TGY1120_3_00471	536166	537314	+	1149	383	pat	2.6.1.-	COG0079	Putative phenylalanine aminotransferase
TGY1120_3_00472	537410	538588	+	1179	393	bkdA	1.2.4.4	COG1071	3-methyl-2-oxobutanoate dehydrogenase subunit alpha
TGY1120_3_00473	538591	539598	+	1008	336	bkdB	1.2.4.4	COG0022	3-methyl-2-oxobutanoate dehydrogenase subunit beta
TGY1120_3_00474	539622	541283	+	1662	554				hypothetical protein
TGY1120_3_00475	541304	542335	-	1032	344				hypothetical protein
TGY1120_3_00476	542332	543063	-	732	244	dapH_2	2.3.1.89		2,3,4,5-tetrahydropyridine-2,6-dicarboxylate N-acetyltransferase
TGY1120_3_00477	543128	543271	-	144	48				hypothetical protein
TGY1120_3_00478	543319	545025	+	1707	569	lcfB	6.2.1.3	COG0318	Long-chain-fatty-acid--CoA ligase
TGY1120_3_00479	545124	545834	-	711	237	metP		COG2011	Methionine import system permease protein MetP
TGY1120_3_00480	545834	546892	-	1059	353	metN	3.6.3.-	COG1135	Methionine import ATP-binding protein MetN
TGY1120_3_00481	547024	547920	-	897	299			COG1464	Membrane lipoprotein TpN32
TGY1120_3_00482	548346	549767	+	1422	474	csbX		COG0477	Alpha-ketoglutarate permease
TGY1120_3_00483	549869	550657	-	789	263	bacG	1.3.1.-	COG1028	NADPH-dependent reductase BacG
TGY1120_3_00484	550737	550868	-	132	44				hypothetical protein
TGY1120_3_00485	550930	552432	-	1503	501	proP_3			Ectoine/proline transporter ProP
TGY1120_3_00486	552797	554251	+	1455	485	dmoA_2	1.14.13.131		Dimethyl-sulfide monooxygenase
TGY1120_3_00487	554289	554840	+	552	184		1.5.1.37		Flavin reductase
TGY1120_3_00488	554837	555265	+	429	143				hypothetical protein
TGY1120_3_00489	555274	556050	+	777	259	xylJ	4.2.-.-		2-hydroxypent-2,4-dienoate hydratase
TGY1120_3_00490	556091	556933	+	843	281	pcaR_1		COG1414	Pca regulon regulatory protein
TGY1120_3_00491	556990	558594	+	1605	535	LhpG_2	1.2.1.26		Alpha-ketoglutaric semialdehyde dehydrogenase 3
TGY1120_3_00492	558631	559965	+	1335	445	pao_2	1.4.3.24		Pseudooxynicotine oxidase
TGY1120_3_00493	559978	560442	+	465	155				hypothetical protein
TGY1120_3_00494	560439	560714	+	276	92				hypothetical protein
TGY1120_3_00495	560717	561502	+	786	262	hcaB	1.3.1.87		3-phenylpropionate-dihydrodiol/cinnamic acid-dihydrodiol dehydrogenase
TGY1120_3_00496	561489	562247	+	759	253	bacC_1	1.1.1.385		Dihydroanticapsin 7-dehydrogenase
TGY1120_3_00497	562300	563247	-	948	316	deoR_1		COG2390	Deoxyribonucleoside regulator
TGY1120_3_00498	563389	564483	+	1095	365	eltD	1.1.1.-	COG1063	Erythritol/L-threitol dehydrogenase
TGY1120_3_00499	564625	566316	+	1692	564	lerK_1	2.7.1.209	COG2376	L-erythrulose 1-kinase
TGY1120_3_00500	566387	567892	+	1506	502	por_1	1.1.1.-	COG0246	Polyol:NADP oxidoreductase
TGY1120_3_00501	567983	569371	+	1389	463	xylB_1	2.7.1.17	COG1070	Xylulose kinase
TGY1120_3_00502	569379	570119	-	741	247	golD_1	1.1.1.6		NAD-dependent glycerol dehydrogenase
TGY1120_3_00503	570116	570862	-	747	249	golD_2	1.1.1.6		NAD-dependent glycerol dehydrogenase
TGY1120_3_00504	570859	572400	-	1542	514	xylB_2	2.7.1.17	COG1070	Xylulose kinase
TGY1120_3_00505	572449	573162	-	714	238				hypothetical protein
TGY1120_3_00506	573431	574165	-	735	245	gph_1	3.1.3.18		Phosphoglycolate phosphatase
TGY1120_3_00507	574444	575505	+	1062	354				hypothetical protein
TGY1120_3_00508	575518	576558	+	1041	347	yfiZ		COG0609	putative siderophore transport system permease protein YfiZ
TGY1120_3_00509	576651	577631	+	981	327	fepG_1		COG4779	Ferric enterobactin transport system permease protein FepG
TGY1120_3_00510	577636	578475	+	840	280	fepC		COG1120	Ferric enterobactin transport ATP-binding protein FepC
TGY1120_3_00511	578472	579452	+	981	327	viuB		COG2375	Vibriobactin utilization protein ViuB
TGY1120_3_00512	579577	580434	+	858	286				hypothetical protein
TGY1120_3_00513	580710	580946	+	237	79	rpmB		COG0227	50S ribosomal protein L28
TGY1120_3_00514	580949	581119	+	171	57	rpmG2		COG0267	50S ribosomal protein L33 2
TGY1120_3_00515	581125	581430	+	306	102	rpsN		COG0199	30S ribosomal protein S14
TGY1120_3_00516	581499	581783	+	285	95	hup		COG0776	DNA-binding protein HB1
TGY1120_3_00517	582014	582652	+	639	213				hypothetical protein
TGY1120_3_00518	582730	583380	+	651	217				hypothetical protein
TGY1120_3_00519	583386	584066	+	681	227				hypothetical protein
TGY1120_3_00520	584079	585395	+	1317	439	efeN_2	1.11.1.-	COG2837	putative deferrochelatase/peroxidase EfeN
TGY1120_3_00521	585470	587740	+	2271	757				hypothetical protein
TGY1120_3_00522	587908	589842	+	1935	645	resA_1			Thiol-disulfide oxidoreductase ResA
TGY1120_3_00523	589855	590847	-	993	331				hypothetical protein
TGY1120_3_00524	590906	591613	+	708	236				hypothetical protein
TGY1120_3_00525	591623	592276	+	654	218	tam_1	2.1.1.144		Trans-aconitate 2-methyltransferase
TGY1120_3_00526	592478	592550	-	73					tRNA-Gly(ccc)
TGY1120_3_00527	592646	593230	+	585	195	dcd	3.5.4.30	COG0717	dCTP deaminase, dUMP-forming
TGY1120_3_00528	593240	594526	+	1287	429				hypothetical protein
TGY1120_3_00529	594523	595623	+	1101	367				hypothetical protein
TGY1120_3_00530	595565	596998	-	1434	478				hypothetical protein
TGY1120_3_00531	597078	600239	+	3162	1054	ndhB	7.1.1.-		NAD(P)H-quinone oxidoreductase subunit 2, chloroplastic
TGY1120_3_00532	600236	600811	+	576	192				hypothetical protein
TGY1120_3_00533	600808	602433	+	1626	542	mrpD		COG0651	Na(+)/H(+) antiporter subunit D
TGY1120_3_00534	602435	603019	+	585	195				hypothetical protein
TGY1120_3_00535	603016	603408	+	393	131				hypothetical protein
TGY1120_3_00536	603409	603882	+	474	158				hypothetical protein
TGY1120_3_00537	604046	604318	-	273	91				hypothetical protein
TGY1120_3_00538	604616	605275	+	660	220	ykoE		COG4721	Putative HMP/thiamine permease protein YkoE
TGY1120_3_00539	605272	606954	+	1683	561	ykoD	3.6.3.-	COG1122	Putative HMP/thiamine import ATP-binding protein YkoD
TGY1120_3_00540	606942	607733	+	792	264	ykoC			Putative HMP/thiamine permease protein YkoC
TGY1120_3_00541	607802	609220	-	1419	473				hypothetical protein
TGY1120_3_00542	609222	610013	-	792	264	yknY	3.6.3.-	COG1136	putative ABC transporter ATP-binding protein YknY
TGY1120_3_00543	610152	611408	-	1257	419	amdA	3.5.1.4	COG2421	Acetamidase
TGY1120_3_00544	611484	611771	-	288	96				hypothetical protein
TGY1120_3_00545	611888	612778	-	891	297				hypothetical protein
TGY1120_3_00546	612778	614016	-	1239	413	bcr			Bicyclomycin resistance protein
TGY1120_3_00547	614090	614692	-	603	201				hypothetical protein
TGY1120_3_00548	614689	615195	-	507	169	ptpA	3.1.3.48	COG0394	putative low molecular weight protein-tyrosine-phosphatase
TGY1120_3_00549	615327	615923	+	597	199				hypothetical protein
TGY1120_3_00550	616141	618000	+	1860	620	dnaK		COG0443	Chaperone protein DnaK
TGY1120_3_00551	618000	618623	+	624	208	grpE			Protein GrpE
TGY1120_3_00552	618807	619820	+	1014	338	dnaJ		COG0484	Chaperone protein DnaJ
TGY1120_3_00553	619824	620303	+	480	160				hypothetical protein
TGY1120_3_00554	620304	621116	-	813	271	trmB	2.1.1.33	COG0220	tRNA (guanine-N(7)-)-methyltransferase
TGY1120_3_00555	621177	622715	-	1539	513	alsT_1		COG1115	Amino-acid carrier protein AlsT
TGY1120_3_00556	622931	623359	-	429	143				hypothetical protein
TGY1120_3_00557	623493	624158	-	666	222	hxpB	3.1.3.68	COG0637	Hexitol phosphatase B
TGY1120_3_00558	624369	624842	+	474	158				hypothetical protein
TGY1120_3_00559	625006	627603	+	2598	866	clpB		COG0542	Chaperone protein ClpB
TGY1120_3_00560	627612	628604	+	993	331	SIRT4	2.3.1.286		NAD-dependent protein lipoamidase sirtuin-4, mitochondrial
TGY1120_3_00561	628779	628982	+	204	68				hypothetical protein
TGY1120_3_00562	629746	630897	-	1152	384	purM	6.3.3.1	COG0150	Phosphoribosylformylglycinamidine cyclo-ligase
TGY1120_3_00563	630928	632574	-	1647	549	purF	2.4.2.14	COG0034	Amidophosphoribosyltransferase
TGY1120_3_00564	632685	633086	-	402	134				hypothetical protein
TGY1120_3_00565	633096	633494	-	399	133				hypothetical protein
TGY1120_3_00566	633496	634491	-	996	332				hypothetical protein
TGY1120_3_00567	634529	636043	-	1515	505	emrY			putative multidrug resistance protein EmrY
TGY1120_3_00568	636187	637677	-	1491	497	sacA	3.2.1.26		Sucrose-6-phosphate hydrolase
TGY1120_3_00569	637684	638997	-	1314	438	cscB			Sucrose permease
TGY1120_3_00570	639158	640168	+	1011	337	ccpA_2		COG1609	Catabolite control protein A
TGY1120_3_00571	640482	641576	+	1095	365	ssuD	1.14.14.5	COG2141	Alkanesulfonate monooxygenase
TGY1120_3_00572	641665	642957	+	1293	431	purD	6.3.4.13	COG0151	Phosphoribosylamine--glycine ligase
TGY1120_3_00573	643027	643950	+	924	308	purC	6.3.2.6	COG0152	Phosphoribosylaminoimidazole-succinocarboxamide synthase
TGY1120_3_00574	643914	644645	-	732	244	glcC		COG2186	Glc operon transcriptional activator
TGY1120_3_00575	644680	646344	-	1665	555	lutP		COG1620	L-lactate permease
TGY1120_3_00576	646761	647564	+	804	268	lutA		COG0247	Lactate utilization protein A
TGY1120_3_00577	647567	649327	+	1761	587	lutB		COG1139	Lactate utilization protein B
TGY1120_3_00578	649330	649977	+	648	216	lutC		COG1556	Lactate utilization protein C
TGY1120_3_00579	650949	651569	-	621	207	udk	2.7.1.48	COG0572	Uridine kinase
TGY1120_3_00580	651710	652777	-	1068	356	adhA	1.1.1.-	COG1064	putative formaldehyde dehydrogenase AdhA
TGY1120_3_00581	652953	654437	+	1485	495	stp			Multidrug resistance protein Stp
TGY1120_3_00582	654660	654738	-	79					tRNA-Pro(cgg)
TGY1120_3_00583	654857	657784	-	2928	976				hypothetical protein
TGY1120_3_00584	657964	658962	-	999	333				hypothetical protein
TGY1120_3_00585	658969	661122	-	2154	718	pbpG		COG0744	Penicillin-binding protein 2D
TGY1120_3_00586	661325	661525	+	201	67				hypothetical protein
TGY1120_3_00587	661530	662012	+	483	161				hypothetical protein
TGY1120_3_00588	661999	662985	+	987	329				hypothetical protein
TGY1120_3_00589	663083	663760	-	678	226	crp		COG0664	CRP-like cAMP-activated global transcriptional regulator
TGY1120_3_00590	664047	665225	+	1179	393		3.4.21.-	COG0265	Serine protease
TGY1120_3_00591	665250	665681	-	432	144	aroQ	4.2.1.10	COG0757	3-dehydroquinate dehydratase
TGY1120_3_00592	665771	667708	-	1938	646	acsA_2	6.2.1.1	COG0365	Acetyl-coenzyme A synthetase
TGY1120_3_00593	667896	668774	+	879	293	pdg			Ultraviolet N-glycosylase/AP lyase
TGY1120_3_00594	668848	669504	+	657	219	nudL	3.6.1.-		putative Nudix hydrolase NudL
TGY1120_3_00595	669562	671331	-	1770	590				hypothetical protein
TGY1120_3_00596	671443	671727	+	285	95				hypothetical protein
TGY1120_3_00597	671860	673230	+	1371	457				hypothetical protein
TGY1120_3_00598	673227	674345	+	1119	373				hypothetical protein
TGY1120_3_00599	674291	675187	+	897	299				hypothetical protein
TGY1120_3_00600	675184	675735	+	552	184				hypothetical protein
TGY1120_3_00601	675856	676050	+	195	65				hypothetical protein
TGY1120_3_00602	676320	676625	+	306	102				hypothetical protein
TGY1120_3_00603	676622	677032	+	411	137				hypothetical protein
TGY1120_3_00604	677036	679639	-	2604	868				hypothetical protein
TGY1120_3_00605	679660	680097	+	438	146				hypothetical protein
TGY1120_3_00606	680225	681148	+	924	308				hypothetical protein
TGY1120_3_00607	681145	682236	-	1092	364				hypothetical protein
TGY1120_3_00608	682300	683940	+	1641	547	prmC_1	2.1.1.297		Release factor glutamine methyltransferase
TGY1120_3_00609	684140	687046	+	2907	969	topA	5.6.2.1	COG0550	DNA topoisomerase 1
TGY1120_3_00610	687048	688031	+	984	328	ppx1	3.6.1.11	COG0248	Exopolyphosphatase 1
TGY1120_3_00611	688037	688861	+	825	275			COG1082	putative protein
TGY1120_3_00612	688903	689754	+	852	284	proC	1.5.1.2	COG0345	Pyrroline-5-carboxylate reductase
TGY1120_3_00613	689823	690491	-	669	223	ktrA		COG0569	Ktr system potassium uptake protein A
TGY1120_3_00614	690484	691893	-	1410	470	ktrB		COG0168	Ktr system potassium uptake protein B
TGY1120_3_00615	692075	693226	+	1152	384	acuC			Acetoin utilization protein AcuC
TGY1120_3_00616	693318	694112	+	795	265				hypothetical protein
TGY1120_3_00617	694175	695086	+	912	304				hypothetical protein
TGY1120_3_00618	695323	695421	+	99	33				hypothetical protein
TGY1120_3_00619	695522	695815	+	294	98				hypothetical protein
TGY1120_3_00620	695883	696560	+	678	226			COG0406	putative protein
TGY1120_3_00621	696685	697320	+	636	212	resA_2			Thiol-disulfide oxidoreductase ResA
TGY1120_3_00622	697329	698093	+	765	255				hypothetical protein
TGY1120_3_00623	698145	699779	+	1635	545	ccs1			Cytochrome c biogenesis protein Ccs1
TGY1120_3_00624	699858	700958	+	1101	367	ccsA			Cytochrome c biogenesis protein CcsA
TGY1120_3_00625	701001	701363	-	363	121				hypothetical protein
TGY1120_3_00626	701434	701733	+	300	100				hypothetical protein
TGY1120_3_00627	701796	703115	-	1320	440	yycB		COG2807	putative transporter YycB
TGY1120_3_00628	703120	703995	-	876	292	menA	2.5.1.74	COG1575	1,4-dihydroxy-2-naphthoate octaprenyltransferase
TGY1120_3_00629	704097	705308	-	1212	404	menE_1	6.2.1.26	COG0318	putative 2-succinylbenzoate--CoA ligase
TGY1120_3_00630	705362	706348	-	987	329	menB	4.1.3.36	COG0447	1,4-dihydroxy-2-naphthoyl-CoA synthase
TGY1120_3_00631	706412	707875	-	1464	488	putP		COG0591	High-affinity proline transporter PutP
TGY1120_3_00632	708052	708996	-	945	315	rhtA_2		COG5006	Threonine/homoserine exporter RhtA
TGY1120_3_00633	708983	709951	-	969	323	gluQ	6.1.1.-		Glutamyl-Q tRNA(Asp) synthetase
TGY1120_3_00634	710055	710960	+	906	302				hypothetical protein
TGY1120_3_00635	710979	711920	-	942	314				hypothetical protein
TGY1120_3_00636	712036	713103	+	1068	356	menC	4.2.1.113	COG4948	o-succinylbenzoate synthase
TGY1120_3_00637	713114	713533	+	420	140				hypothetical protein
TGY1120_3_00638	713484	714575	-	1092	364				hypothetical protein
TGY1120_3_00639	714572	715174	-	603	201				hypothetical protein
TGY1120_3_00640	715564	716805	-	1242	414				hypothetical protein
TGY1120_3_00641	716841	717659	-	819	273				hypothetical protein
TGY1120_3_00642	717656	718690	-	1035	345	btuF			Vitamin B12-binding protein
TGY1120_3_00643	718768	719601	-	834	278	fpuC	7.2.2.-	COG1120	Petrobactin import ATP-binding protein FpuC
TGY1120_3_00644	719598	720659	-	1062	354	hmuU_1		COG0609	Hemin transport system permease protein HmuU
TGY1120_3_00645	720767	722617	+	1851	617	menD	2.2.1.9	COG1165	2-succinyl-5-enolpyruvyl-6-hydroxy-3-cyclohexene-1-carboxylate synthase
TGY1120_3_00646	723222	725711	-	2490	830	ydfJ		COG2409	Membrane protein YdfJ
TGY1120_3_00647	725741	726466	-	726	242				hypothetical protein
TGY1120_3_00648	726532	729072	-	2541	847				hypothetical protein
TGY1120_3_00649	729075	729677	-	603	201				hypothetical protein
TGY1120_3_00650	729912	730559	+	648	216	menG	2.1.1.163	COG2226	Demethylmenaquinone methyltransferase
TGY1120_3_00651	730564	731898	+	1335	445	menJ	1.3.99.38	COG0644	Menaquinone reductase
TGY1120_3_00652	731922	733040	+	1119	373				hypothetical protein
TGY1120_3_00653	733182	734573	-	1392	464				hypothetical protein
TGY1120_3_00654	734702	736138	+	1437	479				hypothetical protein
TGY1120_3_00655	736268	737767	-	1500	500	katA	1.11.1.6	COG0753	Catalase
TGY1120_3_00656	737815	738258	-	444	148	furA		COG0735	Transcriptional regulator FurA
TGY1120_3_00657	738602	739498	+	897	299	htpX_2	3.4.24.-	COG0501	Protease HtpX
TGY1120_3_00658	739620	740111	-	492	164				hypothetical protein
TGY1120_3_00659	740410	740751	+	342	114				hypothetical protein
TGY1120_3_00660	740913	740996	+	84					tRNA-Tyr(gta)
TGY1120_3_00661	741219	741629	+	411	137	trxC		COG0526	Putative thioredoxin 2
TGY1120_3_00662	741669	742682	-	1014	338				hypothetical protein
TGY1120_3_00663	742799	744322	+	1524	508				hypothetical protein
TGY1120_3_00664	744534	746471	+	1938	646	deaD_2	3.6.4.13	COG0513	ATP-dependent RNA helicase DeaD
TGY1120_3_00665	746545	746617	+	73					tRNA-Thr(ggt)
TGY1120_3_00666	746671	746747	+	77					tRNA-Met(cat)
TGY1120_3_00667	746962	747420	+	459	153				hypothetical protein
TGY1120_3_00668	747422	747883	+	462	154				hypothetical protein
TGY1120_3_00669	748022	749449	+	1428	476	ybjJ_2			Inner membrane protein YbjJ
TGY1120_3_00670	749510	750598	+	1089	363	murB	1.3.1.98	COG0812	UDP-N-acetylenolpyruvoylglucosamine reductase
TGY1120_3_00671	750817	751332	+	516	172				hypothetical protein
TGY1120_3_00672	751393	751845	-	453	151				hypothetical protein
TGY1120_3_00673	751855	752946	-	1092	364	asd	1.2.1.11	COG0136	Aspartate-semialdehyde dehydrogenase
TGY1120_3_00674	753085	753705	-	621	207				hypothetical protein
TGY1120_3_00675	753702	754532	-	831	277	thyA	2.1.1.45	COG0207	Thymidylate synthase
TGY1120_3_00676	754522	755466	-	945	315	mutT1	3.6.1.55	COG0406	putative 8-oxo-dGTP diphosphatase 1
TGY1120_3_00677	755531	758875	-	3345	1115	ppk	2.7.4.1		Polyphosphate kinase
TGY1120_3_00678	759028	759714	-	687	229				hypothetical protein
TGY1120_3_00679	759988	760683	+	696	232				hypothetical protein
TGY1120_3_00680	760680	760790	+	111	37				hypothetical protein
TGY1120_3_00681	760855	761463	+	609	203				hypothetical protein
TGY1120_3_00682	761460	762611	+	1152	384	gcvT_1	2.1.2.10		Aminomethyltransferase
TGY1120_3_00683	762678	763709	-	1032	344	pfp	2.7.1.90		Pyrophosphate--fructose 6-phosphate 1-phosphotransferase
TGY1120_3_00684	763933	765144	-	1212	404	aspC1	2.6.1.1	COG0436	Aspartate aminotransferase
TGY1120_3_00685	765435	765508	+	74					tRNA-Trp(cca)
TGY1120_3_00686	765601	765885	+	285	95	secE			Protein translocase subunit SecE
TGY1120_3_00687	765969	766820	+	852	284	nusG			Transcription termination/antitermination protein NusG
TGY1120_3_00688	767059	767487	+	429	143	rplK		COG0080	50S ribosomal protein L11
TGY1120_3_00689	767622	768317	+	696	232	rplA		COG0081	50S ribosomal protein L1
TGY1120_3_00690	768477	769565	+	1089	363	btuD_2	7.6.2.8		Vitamin B12 import ATP-binding protein BtuD
TGY1120_3_00691	769838	770377	+	540	180	rplJ		COG0244	50S ribosomal protein L10
TGY1120_3_00692	770498	770887	+	390	130	rplL		COG0222	50S ribosomal protein L7/L12
TGY1120_3_00693	770996	772231	-	1236	412				hypothetical protein
TGY1120_3_00694	772228	772911	-	684	228				hypothetical protein
TGY1120_3_00695	772915	773184	-	270	90				hypothetical protein
TGY1120_3_00696	773188	774228	-	1041	347	moaA	4.1.99.22		GTP 3',8-cyclase
TGY1120_3_00697	774436	775263	+	828	276	modA		COG0725	Molybdate-binding protein ModA
TGY1120_3_00698	775247	776122	+	876	292				hypothetical protein
TGY1120_3_00699	776115	777389	+	1275	425	moeA	2.10.1.1	COG0303	Molybdopterin molybdenumtransferase
TGY1120_3_00700	777386	777877	+	492	164	moaC2	4.6.1.17	COG0315	Cyclic pyranopterin monophosphate synthase 2
TGY1120_3_00701	777874	778359	+	486	162	mog	2.7.7.75	COG0521	Molybdopterin adenylyltransferase
TGY1120_3_00702	778349	778822	+	474	158	moaE2	2.8.1.12	COG0314	Molybdopterin synthase catalytic subunit 2
TGY1120_3_00703	778855	780288	-	1434	478	xylT			D-xylose transporter
TGY1120_3_00704	780285	781127	-	843	281				hypothetical protein
TGY1120_3_00705	781333	784200	+	2868	956	gcvP	1.4.4.2	COG0403	putative glycine dehydrogenase (decarboxylating)
TGY1120_3_00706	784226	785410	+	1185	395	gcvT_2	2.1.2.10	COG0404	Aminomethyltransferase
TGY1120_3_00707	785470	786918	+	1449	483	sdaA	4.3.1.17	COG1760	L-serine dehydratase
TGY1120_3_00708	787191	790706	+	3516	1172	rpoB	2.7.7.6	COG0085	DNA-directed RNA polymerase subunit beta
TGY1120_3_00709	790760	794653	+	3894	1298	rpoC	2.7.7.6	COG0086	DNA-directed RNA polymerase subunit beta'
TGY1120_3_00710	794848	795681	+	834	278	pcaH	1.13.11.3	COG3485	Protocatechuate 3,4-dioxygenase beta chain
TGY1120_3_00711	795681	796325	+	645	215	pcaG	1.13.11.3	COG3485	Protocatechuate 3,4-dioxygenase alpha chain
TGY1120_3_00712	796328	797563	+	1236	412	pcaB	5.5.1.2	COG0015	3-carboxy-cis,cis-muconate cycloisomerase
TGY1120_3_00713	797560	798852	+	1293	431	rutD	3.5.1.-		Putative aminoacrylate hydrolase RutD
TGY1120_3_00714	798891	800090	+	1200	400	paaJ	2.3.1.174	COG0183	3-oxoadipyl-CoA/3-oxo-5,6-dehydrosuberyl-CoA thiolase
TGY1120_3_00715	800101	800784	+	684	228	pcaI	2.8.3.6	COG1788	3-oxoadipate CoA-transferase subunit A
TGY1120_3_00716	800781	801506	+	726	242	pcaJ	2.8.3.6	COG2057	3-oxoadipate CoA-transferase subunit B
TGY1120_3_00717	801503	802288	+	786	262	pcaR_2		COG1414	Pca regulon regulatory protein
TGY1120_3_00718	802682	803056	+	375	125	rpsL			30S ribosomal protein S12
TGY1120_3_00719	803056	803526	+	471	157	rpsG		COG0049	30S ribosomal protein S7
TGY1120_3_00720	803593	805707	+	2115	705	fusA		COG0480	Elongation factor G
TGY1120_3_00721	805887	807077	+	1191	397	tuf		COG0050	Elongation factor Tu
TGY1120_3_00722	807412	809013	+	1602	534	choB	1.1.3.6		Cholesterol oxidase
TGY1120_3_00723	809019	809642	+	624	208				hypothetical protein
TGY1120_3_00724	810138	810446	+	309	103	rpsJ		COG0051	30S ribosomal protein S10
TGY1120_3_00725	810463	811119	+	657	219	rplC		COG0087	50S ribosomal protein L3
TGY1120_3_00726	811125	811748	+	624	208	rplD		COG0088	50S ribosomal protein L4
TGY1120_3_00727	811745	812047	+	303	101	rplW		COG0089	50S ribosomal protein L23
TGY1120_3_00728	812082	812921	+	840	280	rplB		COG0090	50S ribosomal protein L2
TGY1120_3_00729	812934	813215	+	282	94	rpsS		COG0185	30S ribosomal protein S19
TGY1120_3_00730	813278	813643	+	366	122	rplV		COG0091	50S ribosomal protein L22
TGY1120_3_00731	813644	814471	+	828	276	rpsC		COG0092	30S ribosomal protein S3
TGY1120_3_00732	814472	814888	+	417	139	rplP		COG0197	50S ribosomal protein L16
TGY1120_3_00733	814891	815217	+	327	109				hypothetical protein
TGY1120_3_00734	815214	815486	+	273	91	rpsQ		COG0186	30S ribosomal protein S17
TGY1120_3_00735	815716	816750	+	1035	345	yfiY		COG0614	putative siderophore-binding lipoprotein YfiY
TGY1120_3_00736	816822	819161	+	2340	780				hypothetical protein
TGY1120_3_00737	819181	820185	+	1005	335				hypothetical protein
TGY1120_3_00738	820189	821253	+	1065	355	fepD		COG0609	Ferric enterobactin transport system permease protein FepD
TGY1120_3_00739	821250	822332	+	1083	361	fepG_2		COG4779	Ferric enterobactin transport system permease protein FepG
TGY1120_3_00740	822338	823132	+	795	265	fpuD	7.2.2.-	COG1120	Petrobactin import ATP-binding protein FpuD
TGY1120_3_00741	823294	825972	+	2679	893				hypothetical protein
TGY1120_3_00742	826439	826810	+	372	124	rplN		COG0093	50S ribosomal protein L14
TGY1120_3_00743	826814	827149	+	336	112	rplX		COG0198	50S ribosomal protein L24
TGY1120_3_00744	827149	827709	+	561	187	rplE		COG0094	50S ribosomal protein L5
TGY1120_3_00745	827781	828179	+	399	133	rpsH		COG0096	30S ribosomal protein S8
TGY1120_3_00746	828207	828743	+	537	179	rplF		COG0097	50S ribosomal protein L6
TGY1120_3_00747	828746	829108	+	363	121	rplR		COG0256	50S ribosomal protein L18
TGY1120_3_00748	829105	829815	+	711	237				hypothetical protein
TGY1120_3_00749	829815	830024	+	210	70	rpmD		COG1841	50S ribosomal protein L30
TGY1120_3_00750	830027	830497	+	471	157	rplO		COG0200	50S ribosomal protein L15
TGY1120_3_00751	830733	832043	+	1311	437	secY		COG0201	Protein translocase subunit SecY
TGY1120_3_00752	832040	832603	+	564	188	adk	2.7.4.3	COG0563	Adenylate kinase
TGY1120_3_00753	832751	833578	+	828	276	map_1	3.4.11.18	COG0024	Methionine aminopeptidase 1
TGY1120_3_00754	833620	834795	+	1176	392	rlmN	2.1.1.192		putative dual-specificity RNA methyltransferase RlmN
TGY1120_3_00755	834987	835208	+	222	74	infA		COG0361	Translation initiation factor IF-1
TGY1120_3_00756	835340	835453	+	114	38	rpmJ		COG0257	50S ribosomal protein L36
TGY1120_3_00757	835605	835973	+	369	123	rpsM		COG0099	30S ribosomal protein S13
TGY1120_3_00758	836002	836406	+	405	135	rpsK		COG0100	30S ribosomal protein S11
TGY1120_3_00759	836579	837586	+	1008	336	rpoA	2.7.7.6	COG0202	DNA-directed RNA polymerase subunit alpha
TGY1120_3_00760	837684	838412	+	729	243				hypothetical protein
TGY1120_3_00761	838518	839588	+	1071	357	truA	5.4.99.12	COG0101	tRNA pseudouridine synthase A
TGY1120_3_00762	839894	840337	+	444	148	rplM		COG0102	50S ribosomal protein L13
TGY1120_3_00763	840371	840874	+	504	168	rpsI		COG0103	30S ribosomal protein S9
TGY1120_3_00764	841049	842170	+	1122	374	ppk2	2.7.4.1	COG2326	Polyphosphate:ADP/GDP phosphotransferase
TGY1120_3_00765	842182	843552	+	1371	457	glmM	5.4.2.10	COG1109	Phosphoglucosamine mutase
TGY1120_3_00766	843681	844106	-	426	142	mscL		COG1970	Large-conductance mechanosensitive channel
TGY1120_3_00767	844223	845179	-	957	319	coaA	2.7.1.33	COG1072	Pantothenate kinase
TGY1120_3_00768	845421	847412	+	1992	664	mtlA		COG2213	PTS system mannitol-specific EIICBA component
TGY1120_3_00769	847409	848551	+	1143	381	mtlD	1.1.1.17	COG0246	Mannitol-1-phosphate 5-dehydrogenase
TGY1120_3_00770	848666	850540	+	1875	625	glmS	2.6.1.16	COG0449	Glutamine--fructose-6-phosphate aminotransferase [isomerizing]
TGY1120_3_00771	850629	851033	+	405	135	acpS	2.7.8.7		Holo-[acyl-carrier-protein] synthase
TGY1120_3_00772	851024	852664	+	1641	547	nnr		COG0062	Bifunctional NAD(P)H-hydrate repair enzyme Nnr
TGY1120_3_00773	852674	854233	-	1560	520				hypothetical protein
TGY1120_3_00774	854329	855114	-	786	262		3.1.3.-		putative phosphatase
TGY1120_3_00775	855162	856385	-	1224	408	mshA_3	2.4.1.250	COG0438	D-inositol 3-phosphate glycosyltransferase
TGY1120_3_00776	856544	857812	+	1269	423	alr	5.1.1.1	COG0787	Alanine racemase
TGY1120_3_00777	857809	858399	+	591	197				hypothetical protein
TGY1120_3_00778	858423	859139	+	717	239			COG1214	putative protein
TGY1120_3_00779	859136	859693	+	558	186				hypothetical protein
TGY1120_3_00780	859690	860808	+	1119	373	tsaD	2.3.1.234	COG0533	tRNA N6-adenosine threonylcarbamoyltransferase
TGY1120_3_00781	860875	862029	-	1155	385		6.3.2.2	COG2170	Putative glutamate--cysteine ligase 2
TGY1120_3_00782	862150	863490	-	1341	447				hypothetical protein
TGY1120_3_00783	863652	863948	+	297	99	groS		COG0234	10 kDa chaperonin
TGY1120_3_00784	864001	865590	+	1590	530	groL1_1			60 kDa chaperonin 1
TGY1120_3_00785	866061	868193	+	2133	711				hypothetical protein
TGY1120_3_00786	868372	870477	+	2106	702				hypothetical protein
TGY1120_3_00787	870606	872141	+	1536	512	guaB	1.1.1.205	COG0516	Inosine-5'-monophosphate dehydrogenase
TGY1120_3_00788	872181	873314	+	1134	378		1.-.-.-	COG0516	putative oxidoreductase/MSMEI_1564
TGY1120_3_00789	873403	874422	+	1020	340				hypothetical protein
TGY1120_3_00790	874412	874975	+	564	188				hypothetical protein
TGY1120_3_00791	875110	876714	+	1605	535	guaA	6.3.5.2	COG0518	GMP synthase [glutamine-hydrolyzing]
TGY1120_3_00792	876915	881192	+	4278	1426				hypothetical protein
TGY1120_3_00793	881499	882209	-	711	237				hypothetical protein
TGY1120_3_00794	882355	882669	-	315	105				hypothetical protein
TGY1120_3_00795	882711	883337	-	627	209		6.3.3.2	COG0212	5-formyltetrahydrofolate cyclo-ligase
TGY1120_3_00796	883539	884453	+	915	305	gtaB	2.7.7.9	COG1210	UTP--glucose-1-phosphate uridylyltransferase
TGY1120_3_00797	884746	885897	+	1152	384				hypothetical protein
TGY1120_3_00798	886029	887588	+	1560	520				putative protein
TGY1120_3_00799	888022	888525	+	504	168				hypothetical protein
TGY1120_3_00800	888603	888676	-	74					tRNA-Ala(cgc)
TGY1120_3_00801	888766	889668	+	903	301				hypothetical protein
TGY1120_3_00802	889604	890629	-	1026	342				hypothetical protein
TGY1120_3_00803	890726	891157	+	432	144				hypothetical protein
TGY1120_3_00804	891205	892236	+	1032	344				hypothetical protein
TGY1120_3_00805	892368	893588	+	1221	407	aspC	2.6.1.1	COG0436	putative aspartate aminotransferase
TGY1120_3_00806	893645	893884	-	240	80	xseB	3.1.11.6		Exodeoxyribonuclease 7 small subunit
TGY1120_3_00807	893944	895269	-	1326	442	xseA	3.1.11.6	COG1570	Exodeoxyribonuclease 7 large subunit
TGY1120_3_00808	895338	896300	+	963	321				hypothetical protein
TGY1120_3_00809	896297	897502	-	1206	402				hypothetical protein
TGY1120_3_00810	897589	898200	-	612	204	desR		COG2197	Transcriptional regulatory protein DesR
TGY1120_3_00811	898197	899327	-	1131	377	desK	2.7.13.3	COG4585	Sensor histidine kinase DesK
TGY1120_3_00812	899324	900088	-	765	255				hypothetical protein
TGY1120_3_00813	900103	901032	-	930	310	drrA_2	3.6.3.-		Daunorubicin/doxorubicin resistance ATP-binding protein DrrA
TGY1120_3_00814	901133	901591	+	459	153				hypothetical protein
TGY1120_3_00815	901733	902818	+	1086	362	ychF		COG0012	Ribosome-binding ATPase YchF
TGY1120_3_00816	902950	903408	-	459	153	lrp		COG1522	Leucine-responsive regulatory protein
TGY1120_3_00817	903501	904340	+	840	280	phzF_1	5.3.3.17		Trans-2,3-dihydro-3-hydroxyanthranilate isomerase
TGY1120_3_00818	904337	904990	+	654	218	leuE		COG1280	Leucine efflux protein
TGY1120_3_00819	905201	905614	-	414	138		2.3.1.-	COG1670	Acetyltransferase
TGY1120_3_00820	906265	906702	+	438	146				hypothetical protein
TGY1120_3_00821	906861	906977	+	117	39				hypothetical protein
TGY1120_3_00822	907142	907396	+	255	85				hypothetical protein
TGY1120_3_00823	907393	907914	+	522	174				hypothetical protein
TGY1120_3_00824	908179	908517	+	339	113				hypothetical protein
TGY1120_3_00825	908722	908880	+	159	53				hypothetical protein
TGY1120_3_00826	908870	909055	+	186	62				hypothetical protein
TGY1120_3_00827	909186	910022	-	837	279	garR_1	1.1.1.60		2-hydroxy-3-oxopropionate reductase
TGY1120_3_00828	910062	910841	-	780	260				hypothetical protein
TGY1120_3_00829	911156	911851	+	696	232				hypothetical protein
TGY1120_3_00830	912120	912362	+	243	81				hypothetical protein
TGY1120_3_00831	912359	912625	+	267	89				hypothetical protein
TGY1120_3_00832	912717	912953	+	237	79				hypothetical protein
TGY1120_3_00833	912973	913353	-	381	127				hypothetical protein
TGY1120_3_00834	913906	914604	-	699	233		1.-.-.-		putative oxidoreductase
TGY1120_3_00835	914703	915065	+	363	121	zntR		COG0789	HTH-type transcriptional regulator ZntR
TGY1120_3_00836	915218	916096	-	879	293	qorB	1.6.5.2	COG0702	Quinone oxidoreductase 2
TGY1120_3_00837	916265	916858	+	594	198				hypothetical protein
TGY1120_3_00838	916981	917349	+	369	123				hypothetical protein
TGY1120_3_00839	917452	919071	-	1620	540	sdcS			Sodium-dependent dicarboxylate transporter SdcS
TGY1120_3_00840	919176	920069	+	894	298	cmpR		COG0583	HTH-type transcriptional activator CmpR
TGY1120_3_00841	920175	921257	+	1083	361	ttuC'	1.1.1.93		putative tartrate dehydrogenase/decarboxylase TtuC'
TGY1120_3_00842	921261	922487	+	1227	409	garK_1	2.7.1.165	COG1929	Glycerate 2-kinase
TGY1120_3_00843	922444	923226	+	783	261	map_2	3.4.11.18	COG0024	Methionine aminopeptidase 1
TGY1120_3_00844	923249	924109	-	861	287	hchA_2	3.1.2.-		Protein/nucleic acid deglycase HchA
TGY1120_3_00845	924106	924762	-	657	219				hypothetical protein
TGY1120_3_00846	924862	925617	+	756	252	fabG_1	1.1.1.100		3-oxoacyl-[acyl-carrier-protein] reductase FabG
TGY1120_3_00847	925680	926417	-	738	246	mug	3.2.2.28		G/U mismatch-specific DNA glycosylase
TGY1120_3_00848	926522	927466	+	945	315				hypothetical protein
TGY1120_3_00849	927573	928928	+	1356	452				hypothetical protein
TGY1120_3_00850	928941	930851	-	1911	637	kup			Low affinity potassium transport system protein kup
TGY1120_3_00851	931312	932538	+	1227	409				hypothetical protein
TGY1120_3_00852	932508	934496	-	1989	663				hypothetical protein
TGY1120_3_00853	934438	935385	-	948	316				hypothetical protein
TGY1120_3_00854	935396	936727	-	1332	444	moxC	1.14.-.-	COG2141	Putative monooxygenase MoxC
TGY1120_3_00855	936980	937885	+	906	302	sseA	2.8.1.1	COG2897	Putative thiosulfate sulfurtransferase SseA
TGY1120_3_00856	937882	938325	+	444	148			COG2166	putative SufE-like protein
TGY1120_3_00857	938375	938875	+	501	167	tpx	1.11.1.15	COG2077	Thiol peroxidase
TGY1120_3_00858	939063	940544	+	1482	494	lysP		COG0833	Lysine-specific permease
TGY1120_3_00859	940885	942393	+	1509	503	csbC_1			putative metabolite transport protein CsbC
TGY1120_3_00860	942792	943853	+	1062	354				hypothetical protein
TGY1120_3_00861	944018	946321	-	2304	768	icd	1.1.1.42	COG2838	Isocitrate dehydrogenase [NADP]
TGY1120_3_00862	946509	946910	+	402	134				hypothetical protein
TGY1120_3_00863	947085	948767	-	1683	561	pgi	5.3.1.9	COG0166	Glucose-6-phosphate isomerase
TGY1120_3_00864	949027	950832	+	1806	602	caiT			L-carnitine/gamma-butyrobetaine antiporter
TGY1120_3_00865	951250	952884	+	1635	545	oppA		COG4166	Oligopeptide-binding protein OppA
TGY1120_3_00866	953037	953963	+	927	309	dppB		COG0601	Dipeptide transport system permease protein DppB
TGY1120_3_00867	953956	955032	+	1077	359	oppC		COG1173	Oligopeptide transport system permease protein OppC
TGY1120_3_00868	955036	956724	+	1689	563	gsiA	7.4.2.10	COG1123	Glutathione import ATP-binding protein GsiA
TGY1120_3_00869	956921	958837	+	1917	639	typA		COG1217	GTP-binding protein TypA/BipA
TGY1120_3_00870	958868	960154	+	1287	429	mshB_2	3.5.1.103		1D-myo-inositol 2-acetamido-2-deoxy-alpha-D-glucopyranoside deacetylase
TGY1120_3_00871	960337	960660	+	324	108			COG1146	Ferredoxin
TGY1120_3_00872	960672	961805	+	1134	378	dapL	2.6.1.83	COG0436	LL-diaminopimelate aminotransferase
TGY1120_3_00873	962103	963386	+	1284	428	gltA2	2.3.3.16	COG0372	Citrate synthase 1
TGY1120_3_00874	964267	964956	-	690	230				hypothetical protein
TGY1120_3_00875	964986	966002	-	1017	339	galE	5.1.3.2	COG1087	UDP-glucose 4-epimerase
TGY1120_3_00876	966026	966982	-	957	319	dapD	2.3.1.117	COG2171	2,3,4,5-tetrahydropyridine-2,6-dicarboxylate N-succinyltransferase
TGY1120_3_00877	967069	968196	+	1128	376	dapE_1	3.5.1.18	COG0624	Putative succinyl-diaminopimelate desuccinylase DapE
TGY1120_3_00878	968291	969121	-	831	277				hypothetical protein
TGY1120_3_00879	969118	969801	-	684	228	glnM		COG0765	putative glutamine ABC transporter permease protein GlnM
TGY1120_3_00880	969798	970625	-	828	276	glnH		COG0834	ABC transporter glutamine-binding protein GlnH
TGY1120_3_00881	970656	971438	-	783	261	glnQ			Glutamine transport ATP-binding protein GlnQ
TGY1120_3_00882	971535	971822	+	288	96				hypothetical protein
TGY1120_3_00883	971819	973159	+	1341	447				hypothetical protein
TGY1120_3_00884	973267	973434	+	168	56				hypothetical protein
TGY1120_3_00885	973534	973893	+	360	120	tatB			Sec-independent protein translocase protein TatB
TGY1120_3_00886	973991	975142	-	1152	384	mrp		COG0489	Iron-sulfur cluster carrier protein
TGY1120_3_00887	975135	975851	-	717	239				hypothetical protein
TGY1120_3_00888	975844	977169	-	1326	442				hypothetical protein
TGY1120_3_00889	977235	978146	+	912	304				hypothetical protein
TGY1120_3_00890	978263	979816	-	1554	518	pepPI	3.4.11.9		Xaa-Pro aminopeptidase 1
TGY1120_3_00891	979878	980729	+	852	284		3.1.3.97	COG0613	3',5'-nucleoside bisphosphate phosphatase
TGY1120_3_00892	981048	981608	-	561	187				hypothetical protein
TGY1120_3_00893	981639	981989	-	351	117				hypothetical protein
TGY1120_3_00894	982488	983339	-	852	284	yhdJ	2.1.1.72	COG0863	DNA adenine methyltransferase YhdJ
TGY1120_3_00895	983351	985006	-	1656	552	cshA	3.6.4.13		DEAD-box ATP-dependent RNA helicase CshA
TGY1120_3_00896	985320	985553	-	234	78				hypothetical protein
TGY1120_3_00897	985660	986292	-	633	211				hypothetical protein
TGY1120_3_00898	986429	987739	-	1311	437	hemA	1.2.1.70	COG0373	Glutamyl-tRNA reductase
TGY1120_3_00899	987867	988973	+	1107	369	hemE	4.1.1.37	COG0407	Uroporphyrinogen decarboxylase
TGY1120_3_00900	988979	990511	+	1533	511	hemY	1.3.3.4	COG1232	Protoporphyrinogen oxidase
TGY1120_3_00901	990630	991352	+	723	241			COG3253	putative protein/MSMEI_2713
TGY1120_3_00902	991349	992668	+	1320	440	hemH	4.99.1.1		Ferrochelatase
TGY1120_3_00903	992665	993642	+	978	326	hemC	2.5.1.61	COG0181	Porphobilinogen deaminase
TGY1120_3_00904	993639	995567	+	1929	643				hypothetical protein
TGY1120_3_00905	995609	996946	+	1338	446	hemL	5.4.3.8	COG0001	Glutamate-1-semialdehyde 2,1-aminomutase
TGY1120_3_00906	996943	997665	-	723	241	dinG_1	3.1.-.-		3'-5' exonuclease DinG
TGY1120_3_00907	997781	1001131	+	3351	1117				hypothetical protein
TGY1120_3_00908	1001071	1004805	+	3735	1245	rep_2	3.6.4.12		ATP-dependent DNA helicase Rep
TGY1120_3_00909	1004814	1005950	-	1137	379				hypothetical protein
TGY1120_3_00910	1006022	1007086	+	1065	355	nudC	3.6.1.22		NADH pyrophosphatase
TGY1120_3_00911	1007194	1008879	+	1686	562	uvrD2	3.6.4.12	COG0210	ATP-dependent DNA helicase UvrD2
TGY1120_3_00912	1008838	1009689	-	852	284				hypothetical protein
TGY1120_3_00913	1009927	1010391	+	465	155				hypothetical protein
TGY1120_3_00914	1010446	1011864	-	1419	473				hypothetical protein
TGY1120_3_00915	1012096	1013181	+	1086	362	lon	3.4.21.53		Lon protease
TGY1120_3_00916	1013366	1016374	+	3009	1003				hypothetical protein
TGY1120_3_00917	1016502	1016576	+	75					tRNA-Met(cat)
TGY1120_3_00918	1016793	1017101	-	309	103				hypothetical protein
TGY1120_3_00919	1017202	1017918	-	717	239			COG1842	Phage shock protein A
TGY1120_3_00920	1018034	1019635	-	1602	534				hypothetical protein
TGY1120_3_00921	1019895	1021502	+	1608	536				hypothetical protein
TGY1120_3_00922	1021533	1022111	-	579	193	trmL	2.1.1.207	COG0219	tRNA (cytidine(34)-2'-O)-methyltransferase
TGY1120_3_00923	1022131	1023339	+	1209	403	iscS	2.8.1.7	COG1104	IscS-like cysteine desulfurase
TGY1120_3_00924	1023465	1024643	+	1179	393	mnmA	2.8.1.13	COG0482	tRNA-specific 2-thiouridylase MnmA
TGY1120_3_00925	1024723	1025109	+	387	129				hypothetical protein
TGY1120_3_00926	1025115	1026146	+	1032	344				hypothetical protein
TGY1120_3_00927	1026307	1026996	+	690	230	mtrA		COG0745	DNA-binding response regulator MtrA
TGY1120_3_00928	1027003	1028697	+	1695	565	mtrB	2.7.13.3		Sensor histidine kinase MtrB
TGY1120_3_00929	1028694	1030406	+	1713	571	lpqB			Lipoprotein LpqB
TGY1120_3_00930	1030479	1031387	+	909	303				hypothetical protein
TGY1120_3_00931	1031517	1032218	+	702	234	hpf		COG1544	Ribosome hibernation promotion factor
TGY1120_3_00932	1032436	1035192	+	2757	919	secA			Protein translocase subunit SecA
TGY1120_3_00933	1035280	1035792	-	513	171				hypothetical protein
TGY1120_3_00934	1036314	1036535	-	222	74				hypothetical protein
TGY1120_3_00935	1036737	1038314	+	1578	526	pdtaS	2.7.13.3	COG3920	putative sensor histidine kinase pdtaS
TGY1120_3_00936	1038426	1038674	-	249	83	whiB1			Transcriptional regulator WhiB1
TGY1120_3_00937	1039023	1043465	-	4443	1481				hypothetical protein
TGY1120_3_00938	1043837	1045024	+	1188	396	glf	5.4.99.9	COG0562	UDP-galactopyranose mutase
TGY1120_3_00939	1045021	1047054	+	2034	678	glfT2	2.4.1.288	COG1216	Galactofuranosyltransferase GlfT2
TGY1120_3_00940	1047051	1047917	+	867	289				hypothetical protein
TGY1120_3_00941	1047924	1048718	+	795	265	btuD_3	7.6.2.8		Vitamin B12 import ATP-binding protein BtuD
TGY1120_3_00942	1048807	1049889	+	1083	361				hypothetical protein
TGY1120_3_00943	1049886	1050362	-	477	159	smpB		COG0691	SsrA-binding protein
TGY1120_3_00944	1050409	1051533	-	1125	375	prfB		COG1186	Peptide chain release factor 2
TGY1120_3_00945	1051708	1052079	+	372		ssrA			transfer-messenger RNA, SsrA
TGY1120_3_00946	1052216	1052989	+	774	258				hypothetical protein
TGY1120_3_00947	1053104	1053934	-	831	277	hisN	3.1.3.15	COG0483	Histidinol-phosphatase
TGY1120_3_00948	1053981	1055090	-	1110	370	rsgA	3.6.1.-	COG1162	Small ribosomal subunit biogenesis GTPase RsgA
TGY1120_3_00949	1055090	1056445	-	1356	452	aroA	2.5.1.19	COG0128	3-phosphoshikimate 1-carboxyvinyltransferase
TGY1120_3_00950	1056572	1057084	-	513	171				hypothetical protein
TGY1120_3_00951	1057308	1058078	+	771	257				hypothetical protein
TGY1120_3_00952	1058108	1058440	+	333	111				hypothetical protein
TGY1120_3_00953	1058890	1059558	-	669	223				hypothetical protein
TGY1120_3_00954	1059660	1063517	-	3858	1286	kgd	2.2.1.5	COG0508	Multifunctional 2-oxoglutarate metabolism enzyme
TGY1120_3_00955	1063861	1065348	+	1488	496	guaB1	1.-.-.-	COG0516	putative oxidoreductase
TGY1120_3_00956	1065574	1066962	+	1389	463				hypothetical protein
TGY1120_3_00957	1066959	1068149	+	1191	397			COG1253	putative protein
TGY1120_3_00958	1068243	1069217	+	975	325	psaA		COG0803	Manganese ABC transporter substrate-binding lipoprotein
TGY1120_3_00959	1069312	1070142	+	831	277	mntB_2		COG1121	Manganese transport system ATP-binding protein MntB
TGY1120_3_00960	1070142	1071080	+	939	313	znuB		COG1108	High-affinity zinc uptake system membrane protein ZnuB
TGY1120_3_00961	1071047	1071511	-	465	155	zur		COG0735	Zinc uptake regulation protein
TGY1120_3_00962	1071690	1072364	+	675	225				hypothetical protein
TGY1120_3_00963	1072361	1072786	+	426	142			COG0537	putative HIT-like protein
TGY1120_3_00964	1072928	1074289	+	1362	454				hypothetical protein
TGY1120_3_00965	1074280	1074942	+	663	221	nreC_2		COG2197	Oxygen regulatory protein NreC
TGY1120_3_00966	1074976	1079094	-	4119	1373				hypothetical protein
TGY1120_3_00967	1079190	1080068	-	879	293	aes_2	3.1.1.-		Acetyl esterase
TGY1120_3_00968	1080141	1080214	-	74					tRNA-Arg(ccg)
TGY1120_3_00969	1080334	1081992	+	1659	553	argS	6.1.1.19	COG0018	Arginine--tRNA ligase
TGY1120_3_00970	1081993	1083480	+	1488	496	lysA	4.1.1.20	COG0019	Diaminopimelate decarboxylase
TGY1120_3_00971	1083510	1084808	+	1299	433	hom	1.1.1.3	COG0460	Homoserine dehydrogenase
TGY1120_3_00972	1084873	1085973	+	1101	367	thrC	4.2.3.1	COG0498	Threonine synthase
TGY1120_3_00973	1085984	1087009	+	1026	342	thrB	2.7.1.39		Homoserine kinase
TGY1120_3_00974	1087373	1089514	+	2142	714	rho	3.6.4.-		Transcription termination factor Rho
TGY1120_3_00975	1089643	1090725	+	1083	361	prfA		COG0216	Peptide chain release factor 1
TGY1120_3_00976	1090729	1091682	+	954	318	prmC_2	2.1.1.297	COG2890	Release factor glutamine methyltransferase
TGY1120_3_00977	1091737	1092759	+	1023	341	tsaC	2.7.7.87		Threonylcarbamoyl-AMP synthase
TGY1120_3_00978	1092784	1093839	-	1056	352				hypothetical protein
TGY1120_3_00979	1094061	1096046	+	1986	662				hypothetical protein
TGY1120_3_00980	1096043	1097947	+	1905	635	pglF	4.2.1.135	COG1086	UDP-N-acetyl-alpha-D-glucosamine C6 dehydratase
TGY1120_3_00981	1097944	1098972	+	1029	343	tagO	2.7.8.33	COG0472	putative undecaprenyl-phosphate N-acetylglucosaminyl 1-phosphate transferase
TGY1120_3_00982	1098969	1099457	+	489	163				hypothetical protein
TGY1120_3_00983	1099454	1099735	+	282	94				hypothetical protein
TGY1120_3_00984	1099837	1100625	+	789	263	atpB		COG0356	ATP synthase subunit a
TGY1120_3_00985	1100741	1100950	+	210	70	atpH_1			ATP synthase subunit c
TGY1120_3_00986	1101003	1101554	+	552	184	atpF		COG0711	ATP synthase subunit b
TGY1120_3_00987	1101554	1102372	+	819	273	atpH_2			ATP synthase subunit delta
TGY1120_3_00988	1102517	1104154	+	1638	546	atpA	7.1.2.2		ATP synthase subunit alpha
TGY1120_3_00989	1104215	1105144	+	930	310	atpG			ATP synthase gamma chain
TGY1120_3_00990	1105214	1106674	+	1461	487	atpD	7.1.2.2		ATP synthase subunit beta
TGY1120_3_00991	1106677	1106943	+	267	89	atpC		COG0355	ATP synthase epsilon chain
TGY1120_3_00992	1107031	1107645	-	615	205	nucS	3.1.-.-	COG1637	Endonuclease NucS
TGY1120_3_00993	1108207	1109001	+	795	265				hypothetical protein
TGY1120_3_00994	1109014	1110375	-	1362	454				hypothetical protein
TGY1120_3_00995	1110520	1111479	+	960	320			COG3118	putative protein
TGY1120_3_00996	1111688	1112569	+	882	294	btuD_4	7.6.2.8		Vitamin B12 import ATP-binding protein BtuD
TGY1120_3_00997	1112551	1114128	+	1578	526				hypothetical protein
TGY1120_3_00998	1114213	1114539	+	327	109				hypothetical protein
TGY1120_3_00999	1114696	1116480	+	1785	595				hypothetical protein
TGY1120_3_01000	1116464	1117099	-	636	212	pncA	3.5.1.19	COG1335	Nicotinamidase/pyrazinamidase
TGY1120_3_01001	1117152	1118462	-	1311	437	pncB1	6.3.4.21	COG1488	Nicotinate phosphoribosyltransferase pncB1
TGY1120_3_01002	1118541	1118888	+	348	116	clpS		COG2127	ATP-dependent Clp protease adapter protein ClpS
TGY1120_3_01003	1118893	1119447	+	555	185				hypothetical protein
TGY1120_3_01004	1119585	1120634	+	1050	350	murI	5.1.1.3		Glutamate racemase
TGY1120_3_01005	1120631	1121425	+	795	265			COG1234	putative protein
TGY1120_3_01006	1121493	1122254	+	762	254	rph	2.7.7.56	COG0689	Ribonuclease PH
TGY1120_3_01007	1122251	1122916	+	666	222		3.6.1.66	COG0127	dITP/XTP pyrophosphatase
TGY1120_3_01008	1122923	1123795	+	873	291				hypothetical protein
TGY1120_3_01009	1123827	1124921	-	1095	365				hypothetical protein
TGY1120_3_01010	1125001	1126167	+	1167	389	sbcD			Nuclease SbcCD subunit D
TGY1120_3_01011	1126164	1129259	+	3096	1032				hypothetical protein
TGY1120_3_01012	1129256	1130641	+	1386	462				hypothetical protein
TGY1120_3_01013	1130670	1131323	-	654	218	gloB_2	3.1.2.6		Hydroxyacylglutathione hydrolase
TGY1120_3_01014	1131326	1132426	-	1101	367		1.1.1.306		S-(hydroxymethyl)mycothiol dehydrogenase
TGY1120_3_01015	1132547	1133386	-	840	280	menH_1	4.2.99.20		2-succinyl-6-hydroxy-2,4-cyclohexadiene-1-carboxylate synthase
TGY1120_3_01016	1133391	1134467	-	1077	359				hypothetical protein
TGY1120_3_01017	1134707	1136185	-	1479	493	mqo	1.1.5.4	COG0579	putative malate:quinone oxidoreductase
TGY1120_3_01018	1136367	1137989	-	1623	541	hbpA		COG0747	Heme-binding protein A
TGY1120_3_01019	1138100	1138184	-	85					tRNA-Leu(tag)
TGY1120_3_01020	1138284	1138763	-	480	160	bcp_1	1.11.1.15	COG1225	Putative peroxiredoxin
TGY1120_3_01021	1138919	1139470	+	552	184				hypothetical protein
TGY1120_3_01022	1139694	1139766	-	73					tRNA-Lys(ctt)
TGY1120_3_01023	1139800	1139872	-	73					tRNA-Lys(ctt)
TGY1120_3_01024	1139985	1140440	-	456	152				hypothetical protein
TGY1120_3_01025	1140807	1142684	+	1878	626	ilvB1	2.2.1.6	COG0028	Acetolactate synthase large subunit IlvB1
TGY1120_3_01026	1142687	1143199	+	513	171	ilvH	2.2.1.6	COG0440	Acetolactate synthase small subunit
TGY1120_3_01027	1143375	1144400	+	1026	342	ilvC	1.1.1.86	COG0059	Ketol-acid reductoisomerase (NADP(+))
TGY1120_3_01028	1144520	1146124	+	1605	535	serA	1.1.1.95	COG0111	D-3-phosphoglycerate dehydrogenase
TGY1120_3_01029	1146259	1147812	+	1554	518	metG	6.1.1.10		Methionine--tRNA ligase
TGY1120_3_01030	1147915	1148529	+	615	205				hypothetical protein
TGY1120_3_01031	1148526	1149113	+	588	196				hypothetical protein
TGY1120_3_01032	1149234	1150298	+	1065	355	leuB	1.1.1.85	COG0473	3-isopropylmalate dehydrogenase
TGY1120_3_01033	1150376	1151494	+	1119	373	ilvE	2.6.1.42	COG0115	Branched-chain-amino-acid aminotransferase
TGY1120_3_01034	1151594	1152370	+	777	259	yisK		COG0179	putative protein YisK
TGY1120_3_01035	1152436	1153953	+	1518	506	gltX	6.1.1.17	COG0008	Glutamate--tRNA ligase
TGY1120_3_01036	1154127	1154199	+	73					tRNA-Gln(ctg)
TGY1120_3_01037	1154325	1154398	+	74					tRNA-Glu(ctc)
TGY1120_3_01038	1154747	1155571	-	825	275				hypothetical protein
TGY1120_3_01039	1155673	1157100	+	1428	476	leuC_1	4.2.1.33	COG0065	3-isopropylmalate dehydratase large subunit
TGY1120_3_01040	1157113	1157712	+	600	200	leuD	4.2.1.33	COG0066	3-isopropylmalate dehydratase small subunit
TGY1120_3_01041	1157949	1159280	+	1332	444	murAB	2.5.1.7	COG0766	UDP-N-acetylglucosamine 1-carboxyvinyltransferase 2
TGY1120_3_01042	1159283	1160095	+	813	271				hypothetical protein
TGY1120_3_01043	1160152	1161264	+	1113	371	gpsA	1.1.1.94	COG0240	Glycerol-3-phosphate dehydrogenase [NAD(P)+]
TGY1120_3_01044	1161318	1162445	+	1128	376	ddl	6.3.2.4	COG1181	D-alanine--D-alanine ligase
TGY1120_3_01045	1162485	1163114	-	630	210				hypothetical protein
TGY1120_3_01046	1163149	1164366	+	1218	406				hypothetical protein
TGY1120_3_01047	1164369	1165505	+	1137	379	thiL	2.7.4.16	COG0611	Thiamine-monophosphate kinase
TGY1120_3_01048	1165483	1166478	+	996	332				hypothetical protein
TGY1120_3_01049	1166482	1168767	+	2286	762	mfd_1	3.6.4.-		Transcription-repair-coupling factor
TGY1120_3_01050	1168861	1169424	+	564	188	rsmD	2.1.1.171	COG0742	Ribosomal RNA small subunit methyltransferase D
TGY1120_3_01051	1169434	1170702	-	1269	423	dapC	2.6.1.17	COG0436	putative N-succinyldiaminopimelate aminotransferase DapC
TGY1120_3_01052	1170810	1171280	+	471	157	coaD	2.7.7.3	COG0669	Phosphopantetheine adenylyltransferase
TGY1120_3_01053	1171446	1171919	-	474	158				hypothetical protein
TGY1120_3_01054	1172012	1172215	+	204	68				hypothetical protein
TGY1120_3_01055	1172225	1172959	+	735	245	rnc	3.1.26.3	COG0571	Ribonuclease 3
TGY1120_3_01056	1172952	1173893	+	942	314	fpg1	3.2.2.23	COG0266	Formamidopyrimidine-DNA glycosylase 1
TGY1120_3_01057	1173844	1174410	-	567	189				hypothetical protein
TGY1120_3_01058	1174564	1175061	-	498	166				hypothetical protein
TGY1120_3_01059	1175253	1175663	-	411	137				hypothetical protein
TGY1120_3_01060	1176070	1176459	-	390	130	merR1			Mercuric resistance operon regulatory protein
TGY1120_3_01061	1176564	1177988	+	1425	475	merA	1.16.1.1		Mercuric reductase
TGY1120_3_01062	1178025	1178321	+	297	99				hypothetical protein
TGY1120_3_01063	1178318	1178833	+	516	172				hypothetical protein
TGY1120_3_01064	1178837	1179760	+	924	308				hypothetical protein
TGY1120_3_01065	1180492	1181466	+	975	325				hypothetical protein
TGY1120_3_01066	1181650	1182165	-	516	172				hypothetical protein
TGY1120_3_01067	1182165	1182509	-	345	115				hypothetical protein
TGY1120_3_01068	1182596	1183912	+	1317	439				hypothetical protein
TGY1120_3_01069	1183909	1184973	+	1065	355	czcO_1	1.-.-.-	COG2072	putative oxidoreductase CzcO
TGY1120_3_01070	1184981	1186201	+	1221	407				L-lactate transporter
TGY1120_3_01071	1186208	1186639	-	432	144	arsC1	2.8.4.2	COG0394	Arsenate-mycothiol transferase ArsC1
TGY1120_3_01072	1186809	1187096	-	288	96				hypothetical protein
TGY1120_3_01073	1187195	1188244	-	1050	350	czcO_2	1.-.-.-	COG2072	putative oxidoreductase CzcO
TGY1120_3_01074	1188241	1188663	-	423	141	arsC2	2.8.4.2	COG0394	Arsenate-mycothiol transferase ArsC2
TGY1120_3_01075	1188681	1189697	-	1017	339	arsC_2	1.20.4.4		Arsenate reductase
TGY1120_3_01076	1189694	1190791	-	1098	366	acr3		COG0798	Arsenical-resistance protein Acr3
TGY1120_3_01077	1190942	1191163	-	222	74				hypothetical protein
TGY1120_3_01078	1191244	1191756	+	513	171				hypothetical protein
TGY1120_3_01079	1191749	1192084	+	336	112			COG1695	Transcriptional regulator
TGY1120_3_01080	1192077	1193369	+	1293	431			COG0531	putative transporter
TGY1120_3_01081	1193416	1194039	-	624	208				hypothetical protein
TGY1120_3_01082	1194122	1196242	-	2121	707	ctpG	3.6.3.-	COG2217	putative cation-transporting ATPase G
TGY1120_3_01083	1196239	1196601	-	363	121	cmtR		COG0640	HTH-type transcriptional regulator CmtR
TGY1120_3_01084	1196648	1197070	-	423	141	cueR		COG0789	HTH-type transcriptional regulator CueR
TGY1120_3_01085	1197302	1198159	+	858	286				hypothetical protein
TGY1120_3_01086	1198425	1199081	-	657	219				hypothetical protein
TGY1120_3_01087	1199175	1199516	-	342	114	ricR_2		COG1937	Copper-sensing transcriptional repressor RicR
TGY1120_3_01088	1199528	1201678	-	2151	717	copB	7.2.2.8		Copper-exporting P-type ATPase B
TGY1120_3_01089	1201758	1202354	-	597	199	ydhK_1			putative protein YdhK
TGY1120_3_01090	1202506	1202847	-	342	114				hypothetical protein
TGY1120_3_01091	1202897	1205185	-	2289	763	ctpA	7.2.2.8	COG2217	Copper-exporting P-type ATPase
TGY1120_3_01092	1205236	1206183	-	948	316				hypothetical protein
TGY1120_3_01093	1206183	1206392	-	210	70				hypothetical protein
TGY1120_3_01094	1206496	1206981	+	486	162				hypothetical protein
TGY1120_3_01095	1207188	1208696	+	1509	503	mmcO	1.16.3.1	COG2132	Multicopper oxidase MmcO
TGY1120_3_01096	1209019	1210584	-	1566	522	qacA_2		COG0477	Antiseptic resistance protein
TGY1120_3_01097	1210750	1211382	+	633	211				hypothetical protein
TGY1120_3_01098	1211504	1211875	+	372	124	kmtR		COG0640	HTH-type transcriptional regulator KmtR
TGY1120_3_01099	1211872	1212966	+	1095	365			COG0053	putative cation efflux system protein
TGY1120_3_01100	1213339	1213446	-	108	36				hypothetical protein
TGY1120_3_01101	1213592	1213897	-	306	102	higA2			Putative antitoxin HigA2
TGY1120_3_01102	1213888	1214385	-	498	166				hypothetical protein
TGY1120_3_01103	1214474	1215673	+	1200	400	tetX2	1.14.13.231		Flavin-dependent monooxygenase
TGY1120_3_01104	1215714	1216040	+	327	109				hypothetical protein
TGY1120_3_01105	1216098	1216226	-	129	43				hypothetical protein
TGY1120_3_01106	1216211	1217002	-	792	264	dapA_1	4.3.3.7		4-hydroxy-tetrahydrodipicolinate synthase
TGY1120_3_01107	1217096	1218220	-	1125	375	oleD	1.1.1.412	COG0451	2-alkyl-3-oxoalkanoate reductase
TGY1120_3_01108	1218217	1221030	-	2814	938	menE_2	6.2.1.26		2-succinylbenzoate--CoA ligase
TGY1120_3_01109	1221062	1222045	-	984	328	oleA	2.3.3.20	COG0332	Acyl-CoA:acyl-CoA alkyltransferase
TGY1120_3_01110	1222344	1225961	+	3618	1206	smc		COG1196	Chromosome partition protein Smc
TGY1120_3_01111	1225971	1227290	-	1320	440	mdtG			Multidrug resistance protein MdtG
TGY1120_3_01112	1227358	1228461	+	1104	368	ftsY		COG0552	Signal recognition particle receptor FtsY
TGY1120_3_01113	1228711	1230030	+	1320	440	amt			Ammonia channel
TGY1120_3_01114	1230207	1231790	+	1584	528	ffh		COG0541	Signal recognition particle protein
TGY1120_3_01115	1231801	1232292	+	492	164				hypothetical protein
TGY1120_3_01116	1232369	1233469	+	1101	367				hypothetical protein
TGY1120_3_01117	1233574	1234914	+	1341	447				hypothetical protein
TGY1120_3_01118	1234911	1235645	+	735	245	liaR_2		COG2197	Transcriptional regulatory protein LiaR
TGY1120_3_01119	1235859	1236296	+	438	146				hypothetical protein
TGY1120_3_01120	1236299	1236541	+	243	81				hypothetical protein
TGY1120_3_01121	1236664	1237260	+	597	199	rimM		COG0806	Ribosome maturation factor RimM
TGY1120_3_01122	1237257	1238084	+	828	276	trmD	2.1.1.228	COG0336	tRNA (guanine-N(1)-)-methyltransferase
TGY1120_3_01123	1238325	1238675	+	351	117	rplS		COG0335	50S ribosomal protein L19
TGY1120_3_01124	1238753	1239346	+	594	198	lepB	3.4.21.89	COG0681	Signal peptidase I
TGY1120_3_01125	1239404	1240192	+	789	263				hypothetical protein
TGY1120_3_01126	1240189	1240947	+	759	253	rnhB	3.1.26.4	COG0164	Ribonuclease HII
TGY1120_3_01127	1241145	1241516	+	372	124				hypothetical protein
TGY1120_3_01128	1241516	1243051	+	1536	512	comM		COG0606	Competence protein ComM
TGY1120_3_01129	1243198	1244400	+	1203	401	dprA		COG0758	Putative DNA processing protein DprA
TGY1120_3_01130	1244505	1245356	+	852	284				hypothetical protein
TGY1120_3_01131	1245353	1246303	+	951	317	xerC_1		COG0582	Tyrosine recombinase XerC
TGY1120_3_01132	1246482	1246988	+	507	169				hypothetical protein
TGY1120_3_01133	1247158	1248474	-	1317	439	fabF	2.3.1.179		3-oxoacyl-[acyl-carrier-protein] synthase 2
TGY1120_3_01134	1248560	1248802	-	243	81	acpP			Acyl carrier protein
TGY1120_3_01135	1249015	1250043	-	1029	343	fabH_1	2.3.1.180		3-oxoacyl-[acyl-carrier-protein] synthase 3
TGY1120_3_01136	1250074	1250988	-	915	305	fabD	2.3.1.39	COG0331	Malonyl CoA-acyl carrier protein transacylase
TGY1120_3_01137	1251080	1253899	-	2820	940	aceE	1.2.4.1	COG2609	Pyruvate dehydrogenase E1 component
TGY1120_3_01138	1254171	1254584	+	414	138				putative protein
TGY1120_3_01139	1254715	1254790	+	76					tRNA-Val(tac)
TGY1120_3_01140	1254988	1256517	+	1530	510	gndA	1.1.1.44	COG0362	6-phosphogluconate dehydrogenase, NADP(+)-dependent, decarboxylating
TGY1120_3_01141	1256719	1257303	-	585	195	cysE	2.3.1.30	COG1045	Serine acetyltransferase
TGY1120_3_01142	1257514	1258449	-	936	312	cysK	2.5.1.47	COG0031	Cysteine synthase
TGY1120_3_01143	1258534	1259070	-	537	179	msrAB			Peptide methionine sulfoxide reductase MsrA/MsrB
TGY1120_3_01144	1259192	1260085	+	894	298			COG0327	GTP cyclohydrolase 1 type 2
TGY1120_3_01145	1260132	1260359	-	228	76				hypothetical protein
TGY1120_3_01146	1260689	1261453	+	765	255				hypothetical protein
TGY1120_3_01147	1261489	1262073	-	585	195	def_1	3.5.1.88	COG0242	Peptide deformylase
TGY1120_3_01148	1262350	1262994	+	645	215	sigK_2		COG1595	ECF RNA polymerase sigma factor SigK
TGY1120_3_01149	1262981	1263802	+	822	274				hypothetical protein
TGY1120_3_01150	1263939	1264532	+	594	198	bioY		COG1268	Biotin transporter BioY
TGY1120_3_01151	1264529	1265677	+	1149	383	yhfT	6.2.1.-	COG0318	putative acyl--CoA ligase YhfT
TGY1120_3_01152	1265706	1266827	+	1122	374		2.3.1.9	COG0183	Acetyl-CoA acetyltransferase
TGY1120_3_01153	1266824	1267516	+	693	231	bioM	3.6.3.-	COG1122	Biotin transport ATP-binding protein BioM
TGY1120_3_01154	1267561	1268124	+	564	188	bioN		COG0619	Energy-coupling factor transporter transmembrane protein BioN
TGY1120_3_01155	1268216	1268291	-	76					tRNA-His(gtg)
TGY1120_3_01156	1268412	1269029	-	618	206	orn	3.1.-.-	COG1949	Oligoribonuclease
TGY1120_3_01157	1269245	1270693	+	1449	483	mptA	2.4.1.-		Alpha-(1->6)-mannopyranosyltransferase A
TGY1120_3_01158	1270755	1270830	+	76					tRNA-Arg(tct)
TGY1120_3_01159	1271279	1271677	+	399	133				hypothetical protein
TGY1120_3_01160	1272507	1274882	+	2376	792	xfp	4.1.2.22		Xylulose-5-phosphate/fructose-6-phosphate phosphoketolase
TGY1120_3_01161	1274920	1276068	-	1149	383	fdhA	1.2.1.46		Glutathione-independent formaldehyde dehydrogenase
TGY1120_3_01162	1276183	1277901	-	1719	573	katE	1.11.1.6	COG0753	Catalase HPII
TGY1120_3_01163	1278028	1278264	+	237	79				hypothetical protein
TGY1120_3_01164	1279129	1280505	-	1377	459	aldh	1.2.1.3		Aldehyde dehydrogenase
TGY1120_3_01165	1281064	1281279	+	216	72				hypothetical protein
TGY1120_3_01166	1281458	1282282	+	825	275				hypothetical protein
TGY1120_3_01167	1282662	1283702	-	1041	347				hypothetical protein
TGY1120_3_01168	1283906	1284919	-	1014	338				hypothetical protein
TGY1120_3_01169	1285258	1285869	+	612	204				Single-stranded DNA-binding protein
TGY1120_3_01170	1286013	1286462	+	450	150				hypothetical protein
TGY1120_3_01171	1286486	1288168	+	1683	561	ettA_1		COG0488	Energy-dependent translational throttle protein EttA
TGY1120_3_01172	1288260	1289180	-	921	307	tesB	3.1.2.-	COG1946	Acyl-CoA thioesterase 2
TGY1120_3_01173	1289268	1289963	+	696	232				hypothetical protein
TGY1120_3_01174	1290013	1290408	-	396	132	glbO		COG2346	Group 2 truncated hemoglobin GlbO
TGY1120_3_01175	1290465	1293011	-	2547	849	pepN_1	3.4.11.2		Aminopeptidase N
TGY1120_3_01176	1293124	1293618	+	495	165	rpiB	5.3.1.6	COG0698	Ribose-5-phosphate isomerase B
TGY1120_3_01177	1293720	1294559	+	840	280	nei1	3.2.2.-	COG0266	Endonuclease 8 1
TGY1120_3_01178	1294760	1294831	-	72					tRNA-Gly(tcc)
TGY1120_3_01179	1294950	1295023	+	74					tRNA-Pro(tgg)
TGY1120_3_01180	1295179	1296519	+	1341	447	tig	5.2.1.8	COG0544	Trigger factor
TGY1120_3_01181	1296801	1297466	+	666	222	clpP1	3.4.21.92	COG0740	ATP-dependent Clp protease proteolytic subunit 1
TGY1120_3_01182	1297524	1298207	+	684	228	clpP2	3.4.21.92	COG0740	ATP-dependent Clp protease proteolytic subunit 2
TGY1120_3_01183	1298486	1299781	+	1296	432	clpX		COG1219	ATP-dependent Clp protease ATP-binding subunit ClpX
TGY1120_3_01184	1299966	1300460	+	495	165				hypothetical protein
TGY1120_3_01185	1300534	1301154	+	621	207				Thioredoxin-like reductase
TGY1120_3_01186	1301151	1302617	-	1467	489				hypothetical protein
TGY1120_3_01187	1302746	1305418	-	2673	891	valS	6.1.1.9	COG0525	Valine--tRNA ligase
TGY1120_3_01188	1305512	1306303	+	792	264		1.-.-.-	COG4221	putative oxidoreductase
TGY1120_3_01189	1306312	1307058	+	747	249				hypothetical protein
TGY1120_3_01190	1307134	1308855	+	1722	574	sir	1.8.7.1	COG0155	Sulfite reductase [ferredoxin]
TGY1120_3_01191	1308852	1309556	+	705	235	cysH	1.8.4.8	COG0175	putative phosphoadenosine phosphosulfate reductase
TGY1120_3_01192	1309586	1310548	+	963	321	cysD	2.7.7.4	COG0175	Sulfate adenylyltransferase subunit 2
TGY1120_3_01193	1310549	1311925	+	1377	459	cysNC		COG0529	Bifunctional enzyme CysN/CysC
TGY1120_3_01194	1311939	1313144	+	1206	402	cysG		COG0007	Siroheme synthase
TGY1120_3_01195	1313165	1313554	-	390	130				hypothetical protein
TGY1120_3_01196	1314026	1317331	+	3306	1102	ileS	6.1.1.5	COG0060	Isoleucine--tRNA ligase
TGY1120_3_01197	1317328	1318857	+	1530	510	folC	6.3.2.12	COG0285	Dihydrofolate synthase/folylpolyglutamate synthase
TGY1120_3_01198	1318867	1319310	+	444	148				hypothetical protein
TGY1120_3_01199	1319313	1320566	+	1254	418				hypothetical protein
TGY1120_3_01200	1320577	1320990	+	414	138	ndkA	2.7.4.6	COG0105	Nucleoside diphosphate kinase
TGY1120_3_01201	1321113	1321760	-	648	216				hypothetical protein
TGY1120_3_01202	1322079	1322825	-	747	249				hypothetical protein
TGY1120_3_01203	1323818	1324003	-	186	62				hypothetical protein
TGY1120_3_01204	1325018	1325656	-	639	213				hypothetical protein
TGY1120_3_01205	1326547	1329630	+	3084	1028	rne	3.1.26.12		Ribonuclease E
TGY1120_3_01206	1329924	1330238	+	315	105	rplU		COG0261	50S ribosomal protein L21
TGY1120_3_01207	1330287	1330544	+	258	86	rpmA		COG0211	50S ribosomal protein L27
TGY1120_3_01208	1330685	1332292	+	1608	536	obg	3.6.5.-	COG0536	GTPase Obg
TGY1120_3_01209	1332285	1333490	+	1206	402	proB	2.7.2.11	COG0263	Glutamate 5-kinase
TGY1120_3_01210	1333599	1334906	+	1308	436	proA_1	1.2.1.41	COG0014	Gamma-glutamyl phosphate reductase
TGY1120_3_01211	1334982	1335221	+	240	80				hypothetical protein
TGY1120_3_01212	1335370	1336029	+	660	220	nadD	2.7.7.18	COG1057	putative nicotinate-nucleotide adenylyltransferase
TGY1120_3_01213	1336116	1336961	+	846	282				hypothetical protein
TGY1120_3_01214	1336994	1337419	+	426	142	rsfS			Ribosomal silencing factor RsfS
TGY1120_3_01215	1337545	1337618	+	74					tRNA-Ala(ggc)
TGY1120_3_01216	1337744	1338028	+	285	95	mhuD	1.14.99.57	COG2329	Heme oxygenase (mycobilin-producing)
TGY1120_3_01217	1338094	1338167	+	74					tRNA-Ala(ggc)
TGY1120_3_01218	1338235	1339197	-	963	321	nlhH	3.1.1.1	COG0657	Carboxylesterase NlhH
TGY1120_3_01219	1339529	1340512	+	984	328	yfeA		COG0803	Periplasmic chelated iron-binding protein YfeA
TGY1120_3_01220	1340509	1341282	+	774	258	mntB_3		COG1121	Manganese transport system ATP-binding protein MntB
TGY1120_3_01221	1341279	1342175	+	897	299	mntB_4			Manganese transport system membrane protein MntB
TGY1120_3_01222	1342172	1342855	-	684	228	mntR			HTH-type transcriptional regulator MntR
TGY1120_3_01223	1342924	1344327	-	1404	468	yflS		COG0471	Putative malate transporter YflS
TGY1120_3_01224	1344645	1345685	+	1041	347				hypothetical protein
TGY1120_3_01225	1346000	1346236	+	237	79	nrdH_1		COG0695	Glutaredoxin-like protein NrdH
TGY1120_3_01226	1346414	1346878	+	465	155	nrdI_1		COG1780	Protein NrdI
TGY1120_3_01227	1346875	1349028	+	2154	718	nrdE2_1	1.17.4.1	COG0209	Ribonucleoside-diphosphate reductase subunit alpha 2
TGY1120_3_01228	1349174	1350151	+	978	326	nrdF2_1	1.17.4.1	COG0208	Ribonucleoside-diphosphate reductase subunit beta nrdF2
TGY1120_3_01229	1350361	1351095	+	735	245				hypothetical protein
TGY1120_3_01230	1351177	1352673	-	1497	499	dauA		COG0659	C4-dicarboxylic acid transporter DauA
TGY1120_3_01231	1352800	1353495	+	696	232				hypothetical protein
TGY1120_3_01232	1353474	1354247	+	774	258	yedK	3.4.-.-	COG2135	SOS response-associated protein YedK
TGY1120_3_01233	1354286	1354795	-	510	170				hypothetical protein
TGY1120_3_01234	1354945	1356357	-	1413	471	pip	3.4.11.5		Proline iminopeptidase
TGY1120_3_01235	1356383	1358992	-	2610	870				hypothetical protein
TGY1120_3_01236	1359103	1360803	+	1701	567	fhs	6.3.4.3	COG2759	Formate--tetrahydrofolate ligase
TGY1120_3_01237	1360901	1361566	-	666	222	gloC	3.1.2.6	COG0491	Hydroxyacylglutathione hydrolase GloC
TGY1120_3_01238	1361748	1364633	+	2886	962	uvrA_2		COG0178	UvrABC system protein A
TGY1120_3_01239	1364633	1365373	+	741	247			COG0546	putative protein
TGY1120_3_01240	1365465	1366154	+	690	230	plsC	2.3.1.-	COG0204	1-acyl-sn-glycerol-3-phosphate acyltransferase
TGY1120_3_01241	1366173	1368155	+	1983	661	uvrC		COG0322	UvrABC system protein C
TGY1120_3_01242	1368245	1369162	+	918	306			COG1660	Nucleotide-binding protein
TGY1120_3_01243	1369171	1370196	+	1026	342			COG0391	Putative gluconeogenesis factor
TGY1120_3_01244	1370269	1371243	+	975	325	whiA		COG1481	putative cell division protein WhiA
TGY1120_3_01245	1371628	1372632	+	1005	335	gap2_2	1.2.1.12	COG0057	Glyceraldehyde-3-phosphate dehydrogenase 2
TGY1120_3_01246	1372682	1373905	+	1224	408	pgk	2.7.2.3	COG0126	Phosphoglycerate kinase
TGY1120_3_01247	1374037	1374852	+	816	272	tpiA	5.3.1.1	COG0149	Triosephosphate isomerase
TGY1120_3_01248	1375014	1375262	+	249	83	secG		COG1314	putative protein-export membrane protein SecG
TGY1120_3_01249	1375467	1376228	-	762	254	pgl	3.1.1.31	COG0363	6-phosphogluconolactonase
TGY1120_3_01250	1376221	1377207	-	987	329				hypothetical protein
TGY1120_3_01251	1377207	1378745	-	1539	513	zwf2	1.1.1.49	COG0364	Glucose-6-phosphate 1-dehydrogenase 2
TGY1120_3_01252	1378838	1379938	-	1101	367	tal	2.2.1.2	COG0176	Transaldolase
TGY1120_3_01253	1380022	1382142	-	2121	707	tkt	2.2.1.1	COG0021	Transketolase
TGY1120_3_01254	1382469	1383500	+	1032	344	ctaB	2.5.1.141	COG0109	Protoheme IX farnesyltransferase
TGY1120_3_01255	1383561	1384004	+	444	148				hypothetical protein
TGY1120_3_01256	1383824	1384837	-	1014	338	ctaA	1.3.-.-		Heme A synthase
TGY1120_3_01257	1384930	1385748	-	819	273				hypothetical protein
TGY1120_3_01258	1385745	1386767	-	1023	341	btuD_5	7.6.2.8		Vitamin B12 import ATP-binding protein BtuD
TGY1120_3_01259	1386886	1387668	+	783	261				hypothetical protein
TGY1120_3_01260	1387681	1389138	+	1458	486				hypothetical protein
TGY1120_3_01261	1389142	1390458	+	1317	439				hypothetical protein
TGY1120_3_01262	1390505	1391269	+	765	255	sufC		COG0396	Vegetative protein 296
TGY1120_3_01263	1391266	1391607	+	342	114				hypothetical protein
TGY1120_3_01264	1391683	1393776	-	2094	698				hypothetical protein
TGY1120_3_01265	1394065	1395663	+	1599	533	yheS_2		COG0488	putative ABC transporter ATP-binding protein YheS
TGY1120_3_01266	1395650	1396654	-	1005	335				hypothetical protein
TGY1120_3_01267	1396692	1396928	-	237	79				hypothetical protein
TGY1120_3_01268	1396969	1397472	-	504	168				hypothetical protein
TGY1120_3_01269	1397677	1398423	+	747	249	fabG_2	1.1.1.100		3-oxoacyl-[acyl-carrier-protein] reductase FabG
TGY1120_3_01270	1398507	1399250	+	744	248	fabL_1	1.3.1.104		Enoyl-[acyl-carrier-protein] reductase [NADPH] FabL
TGY1120_3_01271	1399337	1400284	-	948	316				hypothetical protein
TGY1120_3_01272	1400395	1401189	+	795	265	ylmA	3.6.3.-	COG1119	putative ABC transporter ATP-binding protein YlmA
TGY1120_3_01273	1401186	1401968	+	783	261				hypothetical protein
TGY1120_3_01274	1401998	1402897	+	900	300	rlmB	2.1.1.185		23S rRNA (guanosine-2'-O-)-methyltransferase RlmB
TGY1120_3_01275	1403096	1403356	+	261	87	rpmE2		COG0254	50S ribosomal protein L31 type B
TGY1120_3_01276	1403479	1404504	+	1026	342	tagU_2	2.7.8.-		Polyisoprenyl-teichoic acid--peptidoglycan teichoic acid transferase TagU
TGY1120_3_01277	1404515	1406206	-	1692	564	ubiB	2.7.-.-		protein kinase UbiB
TGY1120_3_01278	1406216	1407667	-	1452	484				hypothetical protein
TGY1120_3_01279	1407825	1410473	-	2649	883	pepN_2	3.4.11.2		Aminopeptidase N
TGY1120_3_01280	1410529	1412700	-	2172	724				hypothetical protein
TGY1120_3_01281	1412762	1413301	-	540	180				hypothetical protein
TGY1120_3_01282	1413599	1414903	+	1305	435	fadI	2.3.1.16	COG0183	3-ketoacyl-CoA thiolase FadI
TGY1120_3_01283	1414938	1416284	+	1347	449				hypothetical protein
TGY1120_3_01284	1416284	1417291	+	1008	336				hypothetical protein
TGY1120_3_01285	1417410	1417498	+	89					tRNA-Leu(gag)
TGY1120_3_01286	1417711	1418034	+	324	108				hypothetical protein
TGY1120_3_01287	1418146	1418976	+	831	277	uppP	3.6.1.27	COG1968	Undecaprenyl-diphosphatase
TGY1120_3_01288	1419020	1420324	+	1305	435	mshC	6.3.1.13	COG0215	L-cysteine:1D-myo-inositol 2-amino-2-deoxy-alpha-D-glucopyranoside ligase
TGY1120_3_01289	1420331	1421443	+	1113	371				hypothetical protein
TGY1120_3_01290	1421528	1422571	+	1044	348				hypothetical protein
TGY1120_3_01291	1422640	1424307	+	1668	556	mpa		COG0464	Proteasome-associated ATPase
TGY1120_3_01292	1424304	1425890	+	1587	529	dop	3.4.-.-		Depupylase
TGY1120_3_01293	1425909	1426109	+	201	67	pup			Prokaryotic ubiquitin-like protein Pup
TGY1120_3_01294	1426115	1427548	+	1434	478	pafA	6.3.1.19		Pup--protein ligase
TGY1120_3_01295	1427652	1428659	+	1008	336				hypothetical protein
TGY1120_3_01296	1428694	1429095	+	402	134	fkbP	5.2.1.8		FK506-binding protein
TGY1120_3_01297	1429134	1431158	+	2025	675				hypothetical protein
TGY1120_3_01298	1431576	1431866	+	291	97	tatA			Sec-independent protein translocase protein TatA
TGY1120_3_01299	1431961	1432803	+	843	281	tatC		COG0805	Sec-independent protein translocase protein TatC
TGY1120_3_01300	1432892	1435741	+	2850	950	helY	3.6.4.-	COG4581	putative helicase HelY
TGY1120_3_01301	1435738	1436592	+	855	285				hypothetical protein
TGY1120_3_01302	1436721	1437476	+	756	252	ppm1_1	2.4.1.-		Polyprenol monophosphomannose synthase
TGY1120_3_01303	1437590	1437943	-	354	118	rbpA			RNA polymerase-binding protein RbpA
TGY1120_3_01304	1438082	1439260	-	1179	393				hypothetical protein
TGY1120_3_01305	1439310	1439798	-	489	163				hypothetical protein
TGY1120_3_01306	1439959	1440378	+	420	140				hypothetical protein
TGY1120_3_01307	1440430	1441485	-	1056	352	trpD	2.4.2.18	COG0547	Anthranilate phosphoribosyltransferase
TGY1120_3_01308	1441669	1442376	+	708	236	ctaE	1.9.3.1	COG1845	Cytochrome c oxidase subunit 3
TGY1120_3_01309	1442432	1443226	+	795	265	qcrC	7.1.1.8	COG2010	Cytochrome bc1 complex cytochrome c subunit
TGY1120_3_01310	1443285	1444376	+	1092	364	qcrA		COG0723	Cytochrome bc1 complex Rieske iron-sulfur subunit
TGY1120_3_01311	1444379	1446007	+	1629	543	qcrB	7.1.1.8	COG1290	Cytochrome bc1 complex cytochrome b subunit
TGY1120_3_01312	1446107	1446520	-	414	138				hypothetical protein
TGY1120_3_01313	1446822	1448000	+	1179	393	ydhP_1		COG2814	Inner membrane transport protein YdhP
TGY1120_3_01314	1448283	1448684	-	402	134	ctaF	1.9.3.1		Cytochrome c oxidase polypeptide 4
TGY1120_3_01315	1448696	1450399	-	1704	568	ctaD_2	1.9.3.1	COG0843	putative cytochrome c oxidase subunit 1
TGY1120_3_01316	1450410	1451267	-	858	286	ctaC	1.9.3.1	COG1622	Cytochrome c oxidase subunit 2
TGY1120_3_01317	1451562	1451924	-	363	121				Protein
TGY1120_3_01318	1452074	1453504	-	1431	477	dapE_2	3.5.1.18		Succinyl-diaminopimelate desuccinylase
TGY1120_3_01319	1453625	1454161	+	537	179				putative protein
TGY1120_3_01320	1454252	1455343	-	1092	364	pyrD	1.3.5.2	COG0167	Dihydroorotate dehydrogenase (quinone)
TGY1120_3_01321	1455409	1456194	-	786	262		2.5.1.88	COG0020	Trans,polycis-polyprenyl diphosphate synthase ((2Z,6E)-farnesyl diphosphate specific)
TGY1120_3_01322	1456191	1456907	-	717	239	recO			DNA repair protein RecO
TGY1120_3_01323	1457048	1458787	-	1740	580	leuA	2.3.3.13	COG0119	2-isopropylmalate synthase
TGY1120_3_01324	1459018	1460499	-	1482	494	tagU_3	2.7.8.-		Polyisoprenyl-teichoic acid--peptidoglycan teichoic acid transferase TagU
TGY1120_3_01325	1460610	1461677	-	1068	356	era		COG1159	GTPase Era
TGY1120_3_01326	1461680	1462966	-	1287	429				hypothetical protein
TGY1120_3_01327	1462973	1463506	-	534	178	ybeY	3.1.-.-		Endoribonuclease YbeY
TGY1120_3_01328	1463503	1464507	-	1005	335			COG1702	PhoH-like protein
TGY1120_3_01329	1464810	1465727	+	918	306				hypothetical protein
TGY1120_3_01330	1465735	1466502	-	768	256	rsmE	2.1.1.193	COG1385	Ribosomal RNA small subunit methyltransferase E
TGY1120_3_01331	1466512	1467642	-	1131	377	dnaJ2		COG0484	Chaperone protein DnaJ 2
TGY1120_3_01332	1467709	1468722	-	1014	338	hrcA		COG1420	Heat-inducible transcription repressor HrcA
TGY1120_3_01333	1468925	1469788	+	864	288				hypothetical protein
TGY1120_3_01334	1469900	1470346	+	447	149				hypothetical protein
TGY1120_3_01335	1470380	1471606	-	1227	409	hemW		COG0635	Heme chaperone HemW
TGY1120_3_01336	1471603	1473459	-	1857	619	lepA	3.6.5.-	COG0481	Elongation factor 4
TGY1120_3_01337	1473977	1474074	+	98					tRNA-Ser(aga)
TGY1120_3_01338	1474311	1474574	+	264	88	rpsT		COG0268	30S ribosomal protein S20
TGY1120_3_01339	1474671	1475609	-	939	313	yqeN		COG1466	putative protein YqeN
TGY1120_3_01340	1475906	1477351	-	1446	482				hypothetical protein
TGY1120_3_01341	1477348	1478172	-	825	275				hypothetical protein
TGY1120_3_01342	1478389	1479339	-	951	317				DegV domain-containing protein
TGY1120_3_01343	1479349	1481853	-	2505	835	leuS	6.1.1.4		Leucine--tRNA ligase
TGY1120_3_01344	1482038	1483036	+	999	333	menH_2	4.2.99.20		2-succinyl-6-hydroxy-2,4-cyclohexadiene-1-carboxylate synthase
TGY1120_3_01345	1483033	1484154	+	1122	374				hypothetical protein
TGY1120_3_01346	1484161	1486317	-	2157	719	priA	3.6.4.-	COG1198	putative primosomal protein N'
TGY1120_3_01347	1486320	1487522	-	1203	401	metK	2.5.1.6	COG0192	S-adenosylmethionine synthase
TGY1120_3_01348	1487527	1488804	-	1278	426	coaBC		COG0452	Coenzyme A biosynthesis bifunctional protein CoaBC
TGY1120_3_01349	1488874	1489293	-	420	140	rpoZ	2.7.7.6		DNA-directed RNA polymerase subunit omega
TGY1120_3_01350	1489512	1490096	-	585	195	gmk	2.7.4.8	COG0194	Guanylate kinase
TGY1120_3_01351	1490101	1490415	-	315	105				hypothetical protein
TGY1120_3_01352	1490737	1491609	-	873	291	pyrF	4.1.1.23	COG0284	Orotidine 5'-phosphate decarboxylase
TGY1120_3_01353	1491609	1494926	-	3318	1106	carB_1	6.3.5.5	COG0458	Carbamoyl-phosphate synthase large chain
TGY1120_3_01354	1494931	1496118	-	1188	396	carA	6.3.5.5	COG0505	Carbamoyl-phosphate synthase small chain
TGY1120_3_01355	1496123	1496713	-	591	197				hypothetical protein
TGY1120_3_01356	1496720	1498042	-	1323	441	pyrC	3.5.2.3	COG0044	Dihydroorotase
TGY1120_3_01357	1498039	1499034	-	996	332	pyrB	2.1.3.2	COG0540	Aspartate carbamoyltransferase
TGY1120_3_01358	1499031	1499735	-	705	235	pyrR	2.4.2.9		Bifunctional protein PyrR
TGY1120_3_01359	1499809	1499961	-	153	51				hypothetical protein
TGY1120_3_01360	1500167	1500580	-	414	138	nusB		COG0781	Transcription antitermination protein NusB
TGY1120_3_01361	1500577	1501140	-	564	188	efp		COG0231	Elongation factor P
TGY1120_3_01362	1501230	1502330	-	1101	367	aroB	4.2.3.4	COG0337	3-dehydroquinate synthase
TGY1120_3_01363	1502400	1502963	-	564	188	aroK	2.7.1.71		Shikimate kinase
TGY1120_3_01364	1502960	1504180	-	1221	407	aroC	4.2.3.5		Chorismate synthase
TGY1120_3_01365	1504258	1505217	-	960	320	aroE_1	1.1.1.25	COG0169	Shikimate dehydrogenase (NADP(+))
TGY1120_3_01366	1505208	1506422	-	1215	405	mltG	4.2.2.-		Endolytic murein transglycosylase
TGY1120_3_01367	1506419	1506940	-	522	174	yqgF	3.1.-.-		Putative pre-16S rRNA nuclease
TGY1120_3_01368	1506969	1509653	-	2685	895	alaS	6.1.1.7	COG0013	Alanine--tRNA ligase
TGY1120_3_01369	1509740	1510201	-	462	154				hypothetical protein
TGY1120_3_01370	1510198	1510635	-	438	146				hypothetical protein
TGY1120_3_01371	1510799	1511440	-	642	214	rpsD			30S ribosomal protein S4
TGY1120_3_01372	1511734	1512387	-	654	218				hypothetical protein
TGY1120_3_01373	1512925	1514313	-	1389	463			COG2256	putative AAA domain-containing protein
TGY1120_3_01374	1514346	1514783	-	438	146	dtd	3.1.1.96	COG1490	D-aminoacyl-tRNA deacylase
TGY1120_3_01375	1514820	1515134	-	315	105	ebrA			Multidrug resistance protein EbrA
TGY1120_3_01376	1515131	1515499	-	369	123	ebrB			Multidrug resistance protein EbrB
TGY1120_3_01377	1515496	1516056	-	561	187				hypothetical protein
TGY1120_3_01378	1516159	1516554	-	396	132				hypothetical protein
TGY1120_3_01379	1516669	1518069	-	1401	467	csbC_2			putative metabolite transport protein CsbC
TGY1120_3_01380	1518420	1520075	+	1656	552				hypothetical protein
TGY1120_3_01381	1520198	1521202	+	1005	335	cytR		COG1609	HTH-type transcriptional repressor CytR
TGY1120_3_01382	1522392	1523513	+	1122	374				hypothetical protein
TGY1120_3_01383	1523576	1524985	+	1410	470	csbC_3			putative metabolite transport protein CsbC
TGY1120_3_01384	1524971	1526161	-	1191	397	mmgC_1	1.3.99.-	COG1960	Acyl-CoA dehydrogenase
TGY1120_3_01385	1526255	1527019	-	765	255	caiD_1	4.2.1.149		Carnitinyl-CoA dehydratase
TGY1120_3_01386	1527211	1529154	-	1944	648	leuC_2	4.2.1.33		3-isopropylmalate dehydratase large subunit
TGY1120_3_01387	1529249	1530406	+	1158	386				hypothetical protein
TGY1120_3_01388	1530548	1532092	+	1545	515	mdoB_1	2.7.8.20		Phosphoglycerol transferase I
TGY1120_3_01389	1532223	1533080	+	858	286				hypothetical protein
TGY1120_3_01390	1533074	1534267	-	1194	398	iolG_4	1.1.1.18	COG0673	Myo-inositol 2-dehydrogenase
TGY1120_3_01391	1534281	1535852	-	1572	524	uidB		COG2211	Glucuronide carrier protein
TGY1120_3_01392	1536076	1536903	+	828	276				hypothetical protein
TGY1120_3_01393	1536900	1537958	+	1059	353	iolG_5	1.1.1.18	COG0673	Myo-inositol 2-dehydrogenase
TGY1120_3_01394	1538068	1538565	-	498	166				hypothetical protein
TGY1120_3_01395	1538627	1539307	-	681	227				hypothetical protein
TGY1120_3_01396	1539438	1540775	+	1338	446	abaF_1			Fosfomycin resistance protein AbaF
TGY1120_3_01397	1540795	1541445	-	651	217	rspR_2		COG1802	HTH-type transcriptional repressor RspR
TGY1120_3_01398	1541629	1543092	-	1464	488	pbuG_2		COG2252	Guanine/hypoxanthine permease PbuG
TGY1120_3_01399	1543259	1544581	-	1323	441	guaD	3.5.4.3	COG0402	Guanine deaminase
TGY1120_3_01400	1544645	1546255	-	1611	537	uacT_1		COG2233	Uric acid transporter UacT
TGY1120_3_01401	1547414	1549060	+	1647	549				hypothetical protein
TGY1120_3_01402	1549057	1551570	+	2514	838	pucD	1.17.1.4	COG1529	putative xanthine dehydrogenase subunit D
TGY1120_3_01403	1551570	1552367	+	798	266				hypothetical protein
TGY1120_3_01404	1552831	1553325	+	495	165	uao			Uric acid degradation bifunctional protein
TGY1120_3_01405	1553322	1553648	+	327	109	hiuH	3.5.2.17	COG2351	5-hydroxyisourate hydrolase
TGY1120_3_01406	1553722	1554606	+	885	295	uox	1.7.3.3		Uricase
TGY1120_3_01407	1554697	1556250	+	1554	518	uacT_2		COG2233	Uric acid transporter UacT
TGY1120_3_01408	1556307	1557068	-	762	254	iclR		COG1414	Transcriptional repressor IclR
TGY1120_3_01409	1557331	1558725	+	1395	465		1.1.1.38		NAD-dependent malic enzyme
TGY1120_3_01410	1558763	1560370	+	1608	536	aceB	2.3.3.9	COG2225	Malate synthase A
TGY1120_3_01411	1560367	1561761	+	1395	465				hypothetical protein
TGY1120_3_01412	1561758	1562600	+	843	281	allE	3.5.3.26	COG3257	(S)-ureidoglycine aminohydrolase
TGY1120_3_01413	1562972	1563661	+	690	230				hypothetical protein
TGY1120_3_01414	1563904	1564689	+	786	262	hyi	5.3.1.22	COG3622	Hydroxypyruvate isomerase
TGY1120_3_01415	1564772	1565656	+	885	295	garR_2	1.1.1.60	COG2084	2-hydroxy-3-oxopropionate reductase
TGY1120_3_01416	1565711	1567486	+	1776	592	gcl	4.1.1.47	COG3960	Glyoxylate carboligase
TGY1120_3_01417	1567575	1568774	+	1200	400	garK_2	2.7.1.165	COG1929	Glycerate 2-kinase
TGY1120_3_01418	1568809	1570626	+	1818	606	allB	3.5.2.5		Allantoinase
TGY1120_3_01419	1570698	1571159	+	462	154	bcp_2	1.11.1.15	COG1225	Putative peroxiredoxin
TGY1120_3_01420	1571213	1572046	+	834	278	nhoA	2.3.1.5	COG2162	Arylamine N-acetyltransferase
TGY1120_3_01421	1572948	1573265	+	318	106				hypothetical protein
TGY1120_3_01422	1573271	1574578	-	1308	436				hypothetical protein
TGY1120_3_01423	1574575	1575291	-	717	239	lolD	3.6.3.-	COG1136	Lipoprotein-releasing system ATP-binding protein LolD
TGY1120_3_01424	1575464	1576018	+	555	185				hypothetical protein
TGY1120_3_01425	1576220	1578031	-	1812	604	aspS	6.1.1.23	COG0173	Aspartate--tRNA(Asp/Asn) ligase
TGY1120_3_01426	1578142	1579488	-	1347	449	hisS	6.1.1.21	COG0124	Histidine--tRNA ligase
TGY1120_3_01427	1579754	1581088	+	1335	445				putative protein/MSMEI_2664
TGY1120_3_01428	1581244	1581951	+	708	236				hypothetical protein
TGY1120_3_01429	1581908	1584295	-	2388	796	relA		COG0317	Bifunctional (p)ppGpp synthase/hydrolase RelA
TGY1120_3_01430	1584837	1585493	+	657	219				hypothetical protein
TGY1120_3_01431	1585575	1586693	-	1119	373				hypothetical protein
TGY1120_3_01432	1586747	1587931	-	1185	395	secF		COG0341	Protein translocase subunit SecF
TGY1120_3_01433	1587924	1589684	-	1761	587	secD			Protein translocase subunit SecD
TGY1120_3_01434	1589754	1590344	-	591	197				hypothetical protein
TGY1120_3_01435	1590458	1591516	-	1059	353	ruvB	3.6.4.12	COG2255	Holliday junction ATP-dependent DNA helicase RuvB
TGY1120_3_01436	1591535	1592182	-	648	216	ruvA	3.6.4.12	COG0632	Holliday junction ATP-dependent DNA helicase RuvA
TGY1120_3_01437	1592296	1592958	-	663	221	ruvC	3.1.22.4		Crossover junction endodeoxyribonuclease RuvC
TGY1120_3_01438	1592985	1593746	-	762	254			COG0217	putative transcriptional regulatory protein/MSMEI_2866
TGY1120_3_01439	1593965	1594687	-	723	241	gatD	6.3.5.13		Lipid II isoglutaminyl synthase (glutamine-hydrolyzing) subunit GatD
TGY1120_3_01440	1594684	1595979	-	1296	432	murT	6.3.5.13	COG0769	Lipid II isoglutaminyl synthase (glutamine-hydrolyzing) subunit MurT
TGY1120_3_01441	1596126	1597022	+	897	299				hypothetical protein
TGY1120_3_01442	1597115	1597750	+	636	212		3.2.2.-	COG1611	Putative cytokinin riboside 5'-monophosphate phosphoribohydrolase
TGY1120_3_01443	1597754	1598329	-	576	192		2.7.7.53	COG0537	AP-4-A phosphorylase
TGY1120_3_01444	1598435	1598938	+	504	168				hypothetical protein
TGY1120_3_01445	1598942	1599712	-	771	257	bioD	6.3.3.3		ATP-dependent dethiobiotin synthetase BioD
TGY1120_3_01446	1599709	1602006	-	2298	766	bioF_1	2.3.1.47		8-amino-7-oxononanoate synthase
TGY1120_3_01447	1602003	1603346	-	1344	448	bioA	2.6.1.62	COG0161	Adenosylmethionine-8-amino-7-oxononanoate aminotransferase
TGY1120_3_01448	1603612	1605654	-	2043	681	thrS	6.1.1.3	COG0441	Threonine--tRNA ligase
TGY1120_3_01449	1605930	1607012	+	1083	361				hypothetical protein
TGY1120_3_01450	1607053	1607409	+	357	119				hypothetical protein
TGY1120_3_01451	1607452	1610904	-	3453	1151	dnaE	2.7.7.7	COG0587	DNA polymerase III subunit alpha
TGY1120_3_01452	1611002	1611946	-	945	315				hypothetical protein
TGY1120_3_01453	1611985	1612299	-	315	105				hypothetical protein
TGY1120_3_01454	1613022	1614482	-	1461	487	yodF_1		COG0591	putative symporter YodF
TGY1120_3_01455	1614479	1614796	-	318	106				hypothetical protein
TGY1120_3_01456	1614793	1616001	-	1209	403				hypothetical protein
TGY1120_3_01457	1616851	1618047	-	1197	399			COG0861	putative membrane protein
TGY1120_3_01458	1618277	1619299	-	1023	341			COG0861	putative membrane protein
TGY1120_3_01459	1619572	1619844	+	273	91				hypothetical protein
TGY1120_3_01460	1621126	1622757	-	1632	544		6.2.1.3	COG0318	Long-chain-fatty-acid--CoA ligase
TGY1120_3_01461	1623003	1624340	+	1338	446	ygcS_1			Inner membrane metabolite transport protein YgcS
TGY1120_3_01462	1624352	1625944	+	1593	531	cpdA	3.1.4.53		3',5'-cyclic adenosine monophosphate phosphodiesterase CpdA
TGY1120_3_01463	1625937	1626200	-	264	88				hypothetical protein
TGY1120_3_01464	1626329	1628476	-	2148	716	uvrB_1		COG0556	UvrABC system protein B
TGY1120_3_01465	1628555	1629520	-	966	322	denD	1.1.1.410	COG0451	D-erythronate dehydrogenase
TGY1120_3_01466	1629517	1630224	-	708	236	lldR_1		COG2186	Putative L-lactate dehydrogenase operon regulatory protein
TGY1120_3_01467	1630364	1631755	+	1392	464	ygbN_1		COG2610	Inner membrane permease YgbN
TGY1120_3_01468	1631778	1633133	+	1356	452				hypothetical protein
TGY1120_3_01469	1633312	1634199	+	888	296	ltnD	1.1.1.411	COG2084	L-threonate dehydrogenase
TGY1120_3_01470	1634572	1634886	+	315	105				hypothetical protein
TGY1120_3_01471	1634787	1635398	-	612	204	coaE	2.7.1.24	COG0237	Dephospho-CoA kinase
TGY1120_3_01472	1635504	1636190	+	687	229	yigZ		COG1739	IMPACT family member YigZ
TGY1120_3_01473	1636568	1638061	-	1494	498	rpsA		COG0539	30S ribosomal protein S1
TGY1120_3_01474	1638306	1639652	-	1347	449	eis	2.3.1.-		N-acetyltransferase Eis
TGY1120_3_01475	1639684	1642458	-	2775	925	polA	2.7.7.7		DNA polymerase I
TGY1120_3_01476	1642560	1643201	-	642	214	pdtaR		COG3707	putative transcriptional regulatory protein pdtaR
TGY1120_3_01477	1643279	1644034	-	756	252				hypothetical protein
TGY1120_3_01478	1644065	1644529	-	465	155				hypothetical protein
TGY1120_3_01479	1644778	1645854	+	1077	359				hypothetical protein
TGY1120_3_01480	1646334	1646909	+	576	192				hypothetical protein
TGY1120_3_01481	1647082	1647978	-	897	299				hypothetical protein
TGY1120_3_01482	1648555	1648647	+	93	31				hypothetical protein
TGY1120_3_01483	1649218	1649337	+	120	40				hypothetical protein
TGY1120_3_01484	1649616	1650719	-	1104	368				hypothetical protein
TGY1120_3_01485	1650766	1651500	-	735	245				hypothetical protein
TGY1120_3_01486	1651497	1652381	-	885	295	frc	2.8.3.16		Formyl-CoA:oxalate CoA-transferase
TGY1120_3_01487	1652973	1653809	-	837	279	azoB	1.7.-.-		NAD(P)H azoreductase
TGY1120_3_01488	1654024	1654287	-	264	88				hypothetical protein
TGY1120_3_01489	1654308	1654610	+	303	101	hin_1		COG1961	DNA-invertase hin
TGY1120_3_01490	1654618	1654806	-	189	63				hypothetical protein
TGY1120_3_01491	1654819	1655595	-	777	259				hypothetical protein
TGY1120_3_01492	1655860	1656597	-	738	246	zupT			Zinc transporter ZupT
TGY1120_3_01493	1656847	1657866	+	1020	340	tagU_4	2.7.8.-		Polyisoprenyl-teichoic acid--peptidoglycan teichoic acid transferase TagU
TGY1120_3_01494	1658082	1658327	+	246	82				hypothetical protein
TGY1120_3_01495	1658324	1659784	+	1461	487	yodF_2		COG0591	putative symporter YodF
TGY1120_3_01496	1659785	1661401	+	1617	539	nfdA_1	3.5.1.91		N-substituted formamide deformylase
TGY1120_3_01497	1661433	1661927	-	495	165				hypothetical protein
TGY1120_3_01498	1662037	1663014	+	978	326				hypothetical protein
TGY1120_3_01499	1663139	1663223	-	85					tRNA-Leu(caa)
TGY1120_3_01500	1663383	1664852	-	1470	490	pyk	2.7.1.40	COG0469	Pyruvate kinase
TGY1120_3_01501	1665233	1665769	+	537	179				hypothetical protein
TGY1120_3_01502	1666003	1666575	+	573	191				hypothetical protein
TGY1120_3_01503	1666787	1666942	+	156	52				hypothetical protein
TGY1120_3_01504	1666935	1667147	+	213	71				hypothetical protein
TGY1120_3_01505	1667197	1667778	-	582	194	betI_2			HTH-type transcriptional regulator BetI
TGY1120_3_01506	1667846	1669225	+	1380	460	efpA			putative MFS-type transporter EfpA
TGY1120_3_01507	1669222	1670226	+	1005	335				IS481 family transposase ISRae1
TGY1120_3_01508	1670448	1670762	-	315	105				hypothetical protein
TGY1120_3_01509	1670924	1672384	-	1461	487	gltD	1.4.1.13	COG0493	Glutamate synthase [NADPH] small chain
TGY1120_3_01510	1672377	1677038	-	4662	1554	gltB	1.4.1.13	COG0067	Glutamate synthase [NADPH] large chain
TGY1120_3_01511	1677457	1678311	-	855	285	lgt	2.5.1.145	COG0682	Phosphatidylglycerol--prolipoprotein diacylglyceryl transferase
TGY1120_3_01512	1678308	1679165	-	858	286	trpA	4.2.1.20	COG0159	Tryptophan synthase alpha chain
TGY1120_3_01513	1679162	1680547	-	1386	462	trpB	4.2.1.20	COG0133	Tryptophan synthase beta chain
TGY1120_3_01514	1680537	1681376	-	840	280	trpC	4.1.1.48	COG0134	Indole-3-glycerol phosphate synthase
TGY1120_3_01515	1681492	1681740	-	249	83				hypothetical protein
TGY1120_3_01516	1681839	1682480	-	642	214				hypothetical protein
TGY1120_3_01517	1682483	1684063	-	1581	527	trpE	4.1.3.27	COG0147	Anthranilate synthase component 1
TGY1120_3_01518	1684094	1684480	-	387	129	hisI	3.5.4.19	COG0139	Phosphoribosyl-AMP cyclohydrolase
TGY1120_3_01519	1685842	1686522	+	681	227				hypothetical protein
TGY1120_3_01520	1686645	1687409	-	765	255	hisF	4.3.2.10	COG0107	Imidazole glycerol phosphate synthase subunit HisF
TGY1120_3_01521	1687441	1688286	-	846	282	hisG	2.4.2.17	COG0040	ATP phosphoribosyltransferase
TGY1120_3_01522	1688339	1688602	-	264	88	hisE	3.6.1.31	COG0140	Phosphoribosyl-ATP pyrophosphatase
TGY1120_3_01523	1688599	1689102	-	504	168	ribH	2.5.1.78	COG0054	6,7-dimethyl-8-ribityllumazine synthase
TGY1120_3_01524	1689112	1689840	-	729	243	ribBA_1	3.5.4.25		Riboflavin biosynthesis protein RibBA
TGY1120_3_01525	1689837	1691132	-	1296	432	ribBA_2	3.5.4.25		Riboflavin biosynthesis protein RibBA
TGY1120_3_01526	1691138	1692217	-	1080	360	ribD		COG0117	Riboflavin biosynthesis protein RibD
TGY1120_3_01527	1692214	1692921	-	708	236	ribM			Riboflavin/roseoflavin transporter RibM
TGY1120_3_01528	1693185	1693877	-	693	231	rpe	5.1.3.1	COG0036	Ribulose-phosphate 3-epimerase
TGY1120_3_01529	1693965	1695587	-	1623	541		2.1.1.-	COG0144	Putative methyltransferase
TGY1120_3_01530	1695584	1696519	-	936	312	fmt	2.1.2.9	COG0223	Methionyl-tRNA formyltransferase
TGY1120_3_01531	1696519	1697139	-	621	207	def_2	3.5.1.88	COG0242	Peptide deformylase
TGY1120_3_01532	1697159	1698070	-	912	304				hypothetical protein
TGY1120_3_01533	1698382	1698454	-	73					tRNA-Val(cac)
TGY1120_3_01534	1698728	1698801	+	74					tRNA-Gly(gcc)
TGY1120_3_01535	1698855	1698926	+	72					tRNA-Cys(gca)
TGY1120_3_01536	1698953	1699025	+	73					tRNA-Val(gac)
TGY1120_3_01537	1699866	1700678	-	813	271				hypothetical protein
TGY1120_3_01538	1700765	1701823	-	1059	353	zapE		COG1485	Cell division protein ZapE
TGY1120_3_01539	1702015	1702521	+	507	169	ybaK	4.2.-.-	COG2606	Cys-tRNA(Pro)/Cys-tRNA(Cys) deacylase YbaK
TGY1120_3_01540	1702525	1703805	-	1281	427				hypothetical protein
TGY1120_3_01541	1703987	1704481	+	495	165				hypothetical protein
TGY1120_3_01542	1704474	1704944	+	471	157	msrB	1.8.4.12	COG0229	Peptide methionine sulfoxide reductase MsrB
TGY1120_3_01543	1705025	1705609	+	585	195				hypothetical protein
TGY1120_3_01544	1705738	1707111	+	1374	458	rnd	3.1.13.5		Ribonuclease D
TGY1120_3_01545	1707169	1709307	+	2139	713	fadJ		COG1024	Fatty acid oxidation complex subunit alpha
TGY1120_3_01546	1709403	1709882	+	480	160	hcaC			3-phenylpropionate/cinnamic acid dioxygenase ferredoxin subunit
TGY1120_3_01547	1709999	1710349	+	351	117				hypothetical protein
TGY1120_3_01548	1710669	1713473	-	2805	935	acnA	4.2.1.3	COG1048	Aconitate hydratase A
TGY1120_3_01549	1713690	1715153	-	1464	488	rlmCD	2.1.1.189	COG2265	23S rRNA (uracil-C(5))-methyltransferase RlmCD
TGY1120_3_01550	1715150	1717153	-	2004	668	kimA		COG0531	Potassium transporter KimA
TGY1120_3_01551	1717231	1718034	+	804	268				hypothetical protein
TGY1120_3_01552	1718036	1718782	+	747	249	trkA		COG0569	Trk system potassium uptake protein TrkA
TGY1120_3_01553	1718817	1719554	-	738	246				hypothetical protein
TGY1120_3_01554	1719576	1719938	-	363	121				hypothetical protein
TGY1120_3_01555	1720003	1720842	-	840	280				hypothetical protein
TGY1120_3_01556	1720854	1721300	-	447	149	dut	3.6.1.23	COG0756	Deoxyuridine 5'-triphosphate nucleotidohydrolase
TGY1120_3_01557	1721484	1722047	+	564	188				hypothetical protein
TGY1120_3_01558	1722161	1722460	-	300	100				hypothetical protein
TGY1120_3_01559	1722771	1723922	+	1152	384				hypothetical protein
TGY1120_3_01560	1724029	1725417	+	1389	463				hypothetical protein
TGY1120_3_01561	1725454	1727295	-	1842	614				hypothetical protein
TGY1120_3_01562	1727425	1730142	-	2718	906				hypothetical protein
TGY1120_3_01563	1730228	1732786	+	2559	853	gyrA_2	5.6.2.2		DNA gyrase subunit A
TGY1120_3_01564	1732814	1733845	-	1032	344				hypothetical protein
TGY1120_3_01565	1733912	1737655	-	3744	1248	btuD_6	7.6.2.8		Vitamin B12 import ATP-binding protein BtuD
TGY1120_3_01566	1737665	1738729	-	1065	355	cydB	7.1.1.7	COG1294	Cytochrome bd-I ubiquinol oxidase subunit 2
TGY1120_3_01567	1738742	1740325	-	1584	528	appC	7.1.1.3	COG1271	Cytochrome bd-II ubiquinol oxidase subunit 1
TGY1120_3_01568	1740498	1741535	-	1038	346	mdh	1.1.1.37	COG0039	Malate dehydrogenase
TGY1120_3_01569	1741634	1743742	-	2109	703	gyrB_2	5.6.2.2	COG0187	DNA gyrase subunit B
TGY1120_3_01570	1743998	1744210	+	213	71				hypothetical protein
TGY1120_3_01571	1744353	1745750	-	1398	466	rpoD			RNA polymerase sigma factor RpoD
TGY1120_3_01572	1745999	1747345	-	1347	449				hypothetical protein
TGY1120_3_01573	1747486	1748415	-	930	310				hypothetical protein
TGY1120_3_01574	1748671	1750191	+	1521	507	pepA	3.4.11.1	COG0260	putative cytosol aminopeptidase
TGY1120_3_01575	1750379	1751752	+	1374	458	pdhD	1.8.1.4		Dihydrolipoyl dehydrogenase
TGY1120_3_01576	1751821	1753620	+	1800	600				hypothetical protein
TGY1120_3_01577	1753777	1754115	+	339	113				hypothetical protein
TGY1120_3_01578	1754119	1755726	-	1608	536				hypothetical protein
TGY1120_3_01579	1755859	1756539	+	681	227	lipB	2.3.1.181	COG0321	Octanoyltransferase
TGY1120_3_01580	1756593	1757600	+	1008	336	lipA	2.8.1.8	COG0320	Lipoyl synthase
TGY1120_3_01581	1757770	1758513	+	744	248				putative protein
TGY1120_3_01582	1758605	1759081	-	477	159				hypothetical protein
TGY1120_3_01583	1759311	1760735	+	1425	475	glnA_1	6.3.1.2	COG0174	Glutamine synthetase
TGY1120_3_01584	1760931	1761248	+	318	106				hypothetical protein
TGY1120_3_01585	1761308	1764394	-	3087	1029	glnE		COG1391	Bifunctional glutamine synthetase adenylyltransferase/adenylyl-removing enzyme
TGY1120_3_01586	1764399	1765739	-	1341	447	glnA_2	6.3.1.2	COG0174	Glutamine synthetase
TGY1120_3_01587	1765829	1766692	+	864	288	panB	2.1.2.11	COG0413	3-methyl-2-oxobutanoate hydroxymethyltransferase
TGY1120_3_01588	1766712	1766924	-	213	71				hypothetical protein
TGY1120_3_01589	1766968	1767882	+	915	305	map_3	3.4.11.18	COG0024	Methionine aminopeptidase 2
TGY1120_3_01590	1767920	1768804	+	885	295	ppgK	2.7.1.63	COG1940	Polyphosphate glucokinase
TGY1120_3_01591	1768970	1769650	-	681	227	nrdR			Transcriptional repressor NrdR
TGY1120_3_01592	1769652	1770926	-	1275	425	hisD	1.1.1.23	COG0141	Histidinol dehydrogenase
TGY1120_3_01593	1771068	1774583	-	3516	1172	dnaE1	2.7.7.7	COG0587	DNA polymerase III subunit alpha
TGY1120_3_01594	1774653	1775627	-	975	325		5.4.99.-	COG0564	putative RNA pseudouridine synthase
TGY1120_3_01595	1775624	1776178	-	555	185	lspA	3.4.23.36	COG0597	Lipoprotein signal peptidase
TGY1120_3_01596	1776300	1777106	-	807	269			COG3599	Cell wall synthesis protein Wag31
TGY1120_3_01597	1777343	1777645	-	303	101				hypothetical protein
TGY1120_3_01598	1777691	1778428	-	738	246	sepF			Cell division protein SepF
TGY1120_3_01599	1778539	1779348	-	810	270			COG0325	Pyridoxal phosphate homeostasis protein
TGY1120_3_01600	1779398	1780192	-	795	265				hypothetical protein
TGY1120_3_01601	1780297	1781556	-	1260	420	ftsZ			Cell division protein FtsZ
TGY1120_3_01602	1781803	1782912	-	1110	370	ftsQ			Cell division protein FtsQ
TGY1120_3_01603	1782909	1784417	-	1509	503	murC	6.3.2.8	COG0773	UDP-N-acetylmuramate--L-alanine ligase
TGY1120_3_01604	1784420	1785535	-	1116	372	murG	2.4.1.227	COG0707	UDP-N-acetylglucosamine--N-acetylmuramyl-(pentapeptide) pyrophosphoryl-undecaprenol N-acetylglucosamine transferase
TGY1120_3_01605	1785605	1786867	-	1263	421	ftsW	2.4.1.129	COG0772	putative peptidoglycan glycosyltransferase FtsW
TGY1120_3_01606	1786864	1788426	-	1563	521	murD	6.3.2.9	COG0771	UDP-N-acetylmuramoylalanine--D-glutamate ligase
TGY1120_3_01607	1788426	1789547	-	1122	374	mraY	2.7.8.13	COG0472	Phospho-N-acetylmuramoyl-pentapeptide-transferase
TGY1120_3_01608	1789566	1791047	-	1482	494	murF	6.3.2.10	COG0770	UDP-N-acetylmuramoyl-tripeptide--D-alanyl-D-alanine ligase
TGY1120_3_01609	1791044	1792744	-	1701	567	murE	6.3.2.13	COG0769	UDP-N-acetylmuramoyl-L-alanyl-D-glutamate--2,6-diaminopimelate ligase
TGY1120_3_01610	1792835	1794685	-	1851	617	pbpB		COG0768	Penicillin-binding protein PbpB
TGY1120_3_01611	1794893	1795648	-	756	252	ftsL			Cell division protein FtsL
TGY1120_3_01612	1795645	1796637	-	993	331	rsmH	2.1.1.199	COG0275	Ribosomal RNA small subunit methyltransferase H
TGY1120_3_01613	1796825	1797256	-	432	144	mraZ		COG2001	Transcriptional regulator MraZ
TGY1120_3_01614	1797586	1797981	-	396	132				hypothetical protein
TGY1120_3_01615	1798076	1799377	-	1302	434	dinB	2.7.7.7		DNA polymerase IV
TGY1120_3_01616	1799476	1800615	+	1140	380				hypothetical protein
TGY1120_3_01617	1800670	1801038	-	369	123				DNA-binding protein
TGY1120_3_01618	1801129	1802514	+	1386	462	pknD_3	2.7.11.1		Serine/threonine-protein kinase PknD
TGY1120_3_01619	1802604	1804022	-	1419	473	aroH	2.5.1.54	COG3200	Phospho-2-dehydro-3-deoxyheptonate aldolase
TGY1120_3_01620	1804120	1805109	-	990	330				hypothetical protein
TGY1120_3_01621	1805244	1806101	+	858	286		3.1.1.23		Thermostable monoacylglycerol lipase
TGY1120_3_01622	1806098	1807933	+	1836	612		6.2.1.3	COG1022	Long-chain-fatty-acid--CoA ligase FadD15
TGY1120_3_01623	1808035	1809453	-	1419	473	mtr	1.8.1.15	COG1249	Mycothione reductase
TGY1120_3_01624	1809649	1813095	-	3447	1149	pycA	6.4.1.1		Pyruvate carboxylase
TGY1120_3_01625	1813367	1814164	+	798	266	parA_1			Chromosome partitioning protein ParA
TGY1120_3_01626	1814234	1814929	-	696	232				hypothetical protein
TGY1120_3_01627	1815074	1815817	-	744	248			COG0789	putative HTH-type transcriptional regulator
TGY1120_3_01628	1815830	1816282	-	453	151				hypothetical protein
TGY1120_3_01629	1816533	1816919	-	387	129	gcvH		COG0509	Glycine cleavage system H protein
TGY1120_3_01630	1817019	1820504	-	3486	1162	rocA	1.2.1.88		1-pyrroline-5-carboxylate dehydrogenase
TGY1120_3_01631	1820672	1821565	+	894	298	gltC_3			HTH-type transcriptional regulator GltC
TGY1120_3_01632	1821570	1822556	-	987	329	deoR_2		COG2390	Deoxyribonucleoside regulator
TGY1120_3_01633	1822698	1824449	+	1752	584	glpD2	1.1.5.3	COG0578	Glycerol-3-phosphate dehydrogenase 2
TGY1120_3_01634	1824592	1825398	+	807	269	glpF		COG0580	Glycerol uptake facilitator protein
TGY1120_3_01635	1825444	1827024	+	1581	527	glpK	2.7.1.30	COG0554	Glycerol kinase
TGY1120_3_01636	1827156	1827881	+	726	242				hypothetical protein
TGY1120_3_01637	1827878	1828609	+	732	244	tag	3.2.2.20	COG2818	DNA-3-methyladenine glycosylase 1
TGY1120_3_01638	1828680	1830137	-	1458	486	uhpC		COG2271	Membrane sensor protein UhpC
TGY1120_3_01639	1830317	1831048	-	732	244	dasR_1		COG2188	HTH-type transcriptional repressor DasR
TGY1120_3_01640	1831285	1831974	+	690	230	gph_2	3.1.3.18		Phosphoglycolate phosphatase
TGY1120_3_01641	1832150	1833475	-	1326	442	yfmO			Multidrug efflux protein YfmO
TGY1120_3_01642	1833646	1834134	-	489	163				hypothetical protein
TGY1120_3_01643	1834159	1835061	-	903	301				hypothetical protein
TGY1120_3_01644	1835224	1836072	+	849	283	phzF_2	5.3.3.17		Trans-2,3-dihydro-3-hydroxyanthranilate isomerase
TGY1120_3_01645	1836084	1837100	-	1017	339	yfmJ	1.-.-.-	COG2130	Putative NADP-dependent oxidoreductase YfmJ
TGY1120_3_01646	1837178	1838866	+	1689	563				hypothetical protein
TGY1120_3_01647	1838944	1839138	+	195	65				hypothetical protein
TGY1120_3_01648	1839135	1840664	-	1530	510				hypothetical protein
TGY1120_3_01649	1840735	1841307	+	573	191				hypothetical protein
TGY1120_3_01650	1841297	1842349	+	1053	351				hypothetical protein
TGY1120_3_01651	1842346	1843752	-	1407	469	proP_4			Proline/betaine transporter
TGY1120_3_01652	1843954	1844526	+	573	191	sigE		COG1595	ECF RNA polymerase sigma factor SigE
TGY1120_3_01653	1844523	1845128	+	606	202	ogt	2.1.1.63		Methylated-DNA--protein-cysteine methyltransferase
TGY1120_3_01654	1845125	1845631	-	507	169				hypothetical protein
TGY1120_3_01655	1845697	1847631	-	1935	645	recQ	3.6.4.12	COG0514	ATP-dependent DNA helicase RecQ
TGY1120_3_01656	1847733	1848545	+	813	271				hypothetical protein
TGY1120_3_01657	1848606	1849595	-	990	330				hypothetical protein
TGY1120_3_01658	1849915	1849989	-	75					tRNA-Pro(ggg)
TGY1120_3_01659	1850064	1851626	-	1563	521	der		COG1160	GTPase Der
TGY1120_3_01660	1851619	1852419	-	801	267	cmk	2.7.4.25	COG0283	Cytidylate kinase
TGY1120_3_01661	1852469	1853599	-	1131	377				hypothetical protein
TGY1120_3_01662	1853602	1854672	-	1071	357				hypothetical protein
TGY1120_3_01663	1854749	1855444	-	696	232	scpB			Segregation and condensation protein B
TGY1120_3_01664	1855441	1856268	-	828	276	scpA		COG1354	Segregation and condensation protein A
TGY1120_3_01665	1856367	1857230	-	864	288			COG1192	putative protein
TGY1120_3_01666	1857380	1858810	-	1431	477	dctA2		COG1301	C4-dicarboxylate transport protein 2
TGY1120_3_01667	1858983	1860278	+	1296	432				hypothetical protein
TGY1120_3_01668	1860275	1860964	+	690	230	dcuR_1		COG4565	Transcriptional regulatory protein DcuR
TGY1120_3_01669	1860978	1862891	-	1914	638	acsA_3	6.2.1.1	COG0365	Acetyl-coenzyme A synthetase
TGY1120_3_01670	1863130	1863804	+	675	225				hypothetical protein
TGY1120_3_01671	1863851	1865371	+	1521	507	prpD2	4.2.1.79	COG2079	2-methylcitrate dehydratase 2
TGY1120_3_01672	1865373	1866296	+	924	308	mmgF	4.1.3.-	COG2513	2-methylisocitrate lyase
TGY1120_3_01673	1866347	1867492	+	1146	382	gltA	2.3.3.5		2-methylcitrate synthase
TGY1120_3_01674	1867593	1868585	-	993	331	xerD		COG4974	Tyrosine recombinase XerD
TGY1120_3_01675	1868578	1869273	-	696	232				hypothetical protein
TGY1120_3_01676	1869601	1871646	+	2046	682				hypothetical protein
TGY1120_3_01677	1871643	1872308	+	666	222			COG1136	putative ABC transporter ATP-binding protein
TGY1120_3_01678	1872379	1874076	-	1698	566	pyrG	6.3.4.2	COG0504	CTP synthase
TGY1120_3_01679	1874144	1875868	-	1725	575	recN		COG0497	DNA repair protein RecN
TGY1120_3_01680	1875865	1876809	-	945	315	ppnK	2.7.1.23	COG0061	NAD kinase
TGY1120_3_01681	1876891	1877685	-	795	265	tlyA	2.1.1.226	COG1189	16S/23S rRNA (cytidine-2'-O)-methyltransferase TlyA
TGY1120_3_01682	1877682	1878026	-	345	115				hypothetical protein
TGY1120_3_01683	1878023	1879045	-	1023	341				hypothetical protein
TGY1120_3_01684	1879029	1880252	-	1224	408				hypothetical protein
TGY1120_3_01685	1880395	1881597	-	1203	401	acdA_1	1.3.99.-	COG1960	Acyl-CoA dehydrogenase
TGY1120_3_01686	1881610	1882827	-	1218	406	yfdE	2.8.3.19	COG1804	Acetyl-CoA:oxalate CoA-transferase
TGY1120_3_01687	1883130	1883240	-	111					5S ribosomal RNA
TGY1120_3_01688	1883441	1886539	-	3099					23S ribosomal RNA
TGY1120_3_01689	1886891	1888418	-	1528					16S ribosomal RNA
TGY1120_3_01690	1889038	1890390	-	1353	451	tyrS	6.1.1.1	COG0162	Tyrosine--tRNA ligase
TGY1120_3_01691	1890423	1892762	-	2340	780				hypothetical protein
TGY1120_3_01692	1892819	1893370	-	552	184	apt	2.4.2.7	COG0503	Adenine phosphoribosyltransferase
TGY1120_3_01693	1893525	1895012	-	1488	496	argH	4.3.2.1	COG0165	Argininosuccinate lyase
TGY1120_3_01694	1895071	1896273	-	1203	401	argG	6.3.4.5	COG0137	Argininosuccinate synthase
TGY1120_3_01695	1896510	1896929	+	420	140				hypothetical protein
TGY1120_3_01696	1896974	1897447	-	474	158	argR		COG1438	Arginine repressor
TGY1120_3_01697	1897450	1898394	-	945	315	argF	2.1.3.3	COG0078	Ornithine carbamoyltransferase
TGY1120_3_01698	1898442	1899665	-	1224	408	argD	2.6.1.11	COG4992	Acetylornithine aminotransferase
TGY1120_3_01699	1899662	1900678	-	1017	339	argB	2.7.2.8	COG0548	Acetylglutamate kinase
TGY1120_3_01700	1900693	1901907	-	1215	405	argJ		COG1364	Arginine biosynthesis bifunctional protein ArgJ
TGY1120_3_01701	1901904	1902965	-	1062	354	argC	1.2.1.38	COG0002	N-acetyl-gamma-glutamyl-phosphate reductase
TGY1120_3_01702	1903064	1904050	+	987	329	qorA_2	1.6.5.5	COG0604	Quinone oxidoreductase 1
TGY1120_3_01703	1904263	1904880	-	618	206				hypothetical protein
TGY1120_3_01704	1904945	1907497	-	2553	851	pheT	6.1.1.20	COG0072	Phenylalanine--tRNA ligase beta subunit
TGY1120_3_01705	1907501	1908631	-	1131	377	pheS	6.1.1.20	COG0016	Phenylalanine--tRNA ligase alpha subunit
TGY1120_3_01706	1908751	1909185	-	435	145				hypothetical protein
TGY1120_3_01707	1909182	1910144	-	963	321	fieF			Ferrous-iron efflux pump FieF
TGY1120_3_01708	1910202	1911122	-	921	307	aviRb	2.1.1.208		23S rRNA (uridine(2479)-2'-O)-methyltransferase
TGY1120_3_01709	1911281	1911661	-	381	127	rplT		COG0292	50S ribosomal protein L20
TGY1120_3_01710	1911747	1911941	-	195	65	rpmI		COG0291	50S ribosomal protein L35
TGY1120_3_01711	1912089	1912628	-	540	180	infC			Translation initiation factor IF-3
TGY1120_3_01712	1913050	1913568	+	519	173				hypothetical protein
TGY1120_3_01713	1913608	1914465	-	858	286				hypothetical protein
TGY1120_3_01714	1914462	1915208	-	747	249	hisA	5.3.1.16	COG0106	1-(5-phosphoribosyl)-5-[(5-phosphoribosylamino)methylideneamino] imidazole-4-carboxamide isomerase
TGY1120_3_01715	1915224	1915361	-	138	46				hypothetical protein
TGY1120_3_01716	1915388	1916149	-	762	254	hisH	4.3.2.10		Imidazole glycerol phosphate synthase subunit HisH
TGY1120_3_01717	1916150	1916764	-	615	205	hisB	4.2.1.19	COG0131	Imidazoleglycerol-phosphate dehydratase
TGY1120_3_01718	1916823	1917950	-	1128	376	hisC	2.6.1.9	COG0079	Histidinol-phosphate aminotransferase
TGY1120_3_01719	1917977	1918366	-	390	130	yneA			Cell division suppressor protein YneA
TGY1120_3_01720	1918695	1919435	+	741	247	lexA	3.4.21.88	COG1974	LexA repressor
TGY1120_3_01721	1919540	1921579	-	2040	680	dinG_2	3.6.4.12	COG1199	putative ATP-dependent helicase DinG
TGY1120_3_01722	1921599	1923179	-	1581	527	hflX			GTPase HflX
TGY1120_3_01723	1923197	1923949	+	753	251	rsmC	2.1.1.172	COG2813	Ribosomal RNA small subunit methyltransferase C
TGY1120_3_01724	1923946	1924959	-	1014	338	dapF	5.1.1.7	COG0253	Diaminopimelate epimerase
TGY1120_3_01725	1924966	1925925	-	960	320	miaA	2.5.1.75	COG0324	tRNA dimethylallyltransferase
TGY1120_3_01726	1925955	1927595	-	1641	547	miaB	2.8.4.3	COG0621	tRNA-2-methylthio-N(6)-dimethylallyladenosine synthase
TGY1120_3_01727	1927807	1928622	+	816	272				hypothetical protein
TGY1120_3_01728	1928706	1929437	-	732	244	recX			Regulatory protein RecX
TGY1120_3_01729	1929437	1930588	-	1152	384	recA		COG0468	Protein RecA
TGY1120_3_01730	1930802	1931023	-	222	74				hypothetical protein
TGY1120_3_01731	1931292	1931723	-	432	144				hypothetical protein
TGY1120_3_01732	1931945	1932454	-	510	170	cinA		COG1058	Putative competence-damage inducible protein
TGY1120_3_01733	1932451	1933071	-	621	207	pgsA	2.7.8.5		CDP-diacylglycerol--glycerol-3-phosphate 3-phosphatidyltransferase
TGY1120_3_01734	1933106	1935928	-	2823	941				hypothetical protein
TGY1120_3_01735	1936238	1937944	-	1707	569	rnj	3.1.-.-	COG0595	Ribonuclease J
TGY1120_3_01736	1937996	1938925	-	930	310	dapA_2	4.3.3.7	COG0329	4-hydroxy-tetrahydrodipicolinate synthase
TGY1120_3_01737	1938947	1939564	-	618	206				hypothetical protein
TGY1120_3_01738	1939568	1940356	-	789	263	dapB	1.17.1.8	COG0289	4-hydroxy-tetrahydrodipicolinate reductase
TGY1120_3_01739	1940520	1942454	+	1935	645	oatA	2.3.1.-		O-acetyltransferase OatA
TGY1120_3_01740	1942503	1943297	+	795	265				hypothetical protein
TGY1120_3_01741	1943397	1947461	-	4065	1355	entF	2.7.7.-	COG1020	Enterobactin synthase component F
TGY1120_3_01742	1947461	1947700	-	240	80				hypothetical protein
TGY1120_3_01743	1947881	1949623	-	1743	581	dhbE	6.3.2.-	COG1021	2,3-dihydroxybenzoate-AMP ligase
TGY1120_3_01744	1949684	1950523	-	840	280	hmuV	3.6.3.-	COG4559	Hemin import ATP-binding protein HmuV
TGY1120_3_01745	1950520	1951578	-	1059	353	hmuU_2		COG0609	Hemin transport system permease protein HmuU
TGY1120_3_01746	1951585	1952751	-	1167	389				hypothetical protein
TGY1120_3_01747	1952818	1956447	-	3630	1210		3.6.3.-	COG1132	Multidrug efflux ATP-binding/permease protein
TGY1120_3_01748	1956559	1957674	-	1116	372	elmGT	2.4.1.331		Elloramycin glycosyltransferase ElmGT
TGY1120_3_01749	1957930	1959291	+	1362	454	fes		COG2382	Enterochelin esterase
TGY1120_3_01750	1959272	1959952	+	681	227	dhbB	3.3.2.1	COG1535	Isochorismatase
TGY1120_3_01751	1959949	1960749	+	801	267				hypothetical protein
TGY1120_3_01752	1960746	1961903	+	1158	386	dhbC_1	5.4.4.2	COG1169	Isochorismate synthase DhbC
TGY1120_3_01753	1962005	1963054	-	1050	350	ykfC	3.4.14.13		Gamma-D-glutamyl-L-lysine dipeptidyl-peptidase
TGY1120_3_01754	1963051	1964163	-	1113	371	ykfB	5.1.1.20	COG4948	L-Ala-D/L-Glu epimerase
TGY1120_3_01755	1964198	1965352	-	1155	385				hypothetical protein
TGY1120_3_01756	1965466	1965783	-	318	106				hypothetical protein
TGY1120_3_01757	1965823	1967223	-	1401	467		3.4.24.-	COG0612	putative zinc protease
TGY1120_3_01758	1967360	1969597	-	2238	746	pnp	2.7.7.8	COG1185	Polyribonucleotide nucleotidyltransferase
TGY1120_3_01759	1969865	1970134	-	270	90	rpsO		COG0184	30S ribosomal protein S15
TGY1120_3_01760	1970343	1971017	+	675	225		3.2.2.-	COG2094	Putative 3-methyladenine DNA glycosylase
TGY1120_3_01761	1971022	1972239	-	1218	406	lysN_2	2.6.1.39	COG1167	2-aminoadipate transaminase
TGY1120_3_01762	1972316	1973155	-	840	280	tam_2	2.1.1.144	COG4106	Trans-aconitate 2-methyltransferase
TGY1120_3_01763	1973152	1973475	-	324	108				hypothetical protein
TGY1120_3_01764	1973559	1974950	-	1392	464				hypothetical protein
TGY1120_3_01765	1975056	1975343	+	288	96				hypothetical protein
TGY1120_3_01766	1975393	1975851	+	459	153	luxS	4.4.1.21	COG1854	S-ribosylhomocysteine lyase
TGY1120_3_01767	1975848	1976603	+	756	252	mtnN	3.2.2.9		5'-methylthioadenosine/S-adenosylhomocysteine nucleosidase
TGY1120_3_01768	1976644	1977471	+	828	276		1.-.-.-	COG0656	putative oxidoreductase/MSMEI_2347
TGY1120_3_01769	1977616	1978605	-	990	330	ribF			Bifunctional riboflavin kinase/FMN adenylyltransferase
TGY1120_3_01770	1978697	1979455	-	759	253				hypothetical protein
TGY1120_3_01771	1979525	1979977	-	453	151				hypothetical protein
TGY1120_3_01772	1980017	1980388	-	372	124				hypothetical protein
TGY1120_3_01773	1980385	1981452	-	1068	356	truB	5.4.99.25		tRNA pseudouridine synthase B
TGY1120_3_01774	1981453	1982058	-	606	202	rbfA			Ribosome-binding factor A
TGY1120_3_01775	1982205	1985180	-	2976	992	infB			Translation initiation factor IF-2
TGY1120_3_01776	1985841	1986830	-	990	330	nusA		COG0195	Transcription termination/antitermination protein NusA
TGY1120_3_01777	1986953	1987600	-	648	216	rimP			Ribosome maturation factor RimP
TGY1120_3_01778	1987702	1988751	+	1050	350				hypothetical protein
TGY1120_3_01779	1988583	1989269	-	687	229				hypothetical protein
TGY1120_3_01780	1989400	1990200	-	801	267	yfcA		COG0730	putative membrane transporter protein YfcA
TGY1120_3_01781	1990229	1992028	-	1800	600	proS	6.1.1.15	COG0442	Proline--tRNA ligase
TGY1120_3_01782	1992122	1993060	-	939	313				hypothetical protein
TGY1120_3_01783	1993080	1994441	-	1362	454	rip1	3.4.24.-	COG0750	Zinc metalloprotease Rip1
TGY1120_3_01784	1994568	1995650	-	1083	361	mii	5.3.3.6		3-methylitaconate isomerase
TGY1120_3_01785	1995664	1996929	-	1266	422				hypothetical protein
TGY1120_3_01786	1997259	1998455	+	1197	399	praI	1.14.13.33		4-hydroxybenzoate 3-monooxygenase (NAD(P)H)
TGY1120_3_01787	1998457	1999380	-	924	308	chiA			putative bifunctional chitinase/lysozyme
TGY1120_3_01788	1999447	2001303	-	1857	619		3.6.3.-	COG1132	Putative multidrug export ATP-binding/permease protein
TGY1120_3_01789	2001405	2002022	-	618	206				hypothetical protein
TGY1120_3_01790	2002051	2002899	-	849	283	cdsA	2.7.7.41	COG0575	Phosphatidate cytidylyltransferase
TGY1120_3_01791	2002899	2003456	-	558	186	frr		COG0233	Ribosome-recycling factor
TGY1120_3_01792	2003610	2004344	-	735	245	pyrH	2.7.4.22	COG0528	Uridylate kinase
TGY1120_3_01793	2004460	2005290	-	831	277	tsf		COG0264	Elongation factor Ts
TGY1120_3_01794	2005401	2006279	-	879	293	rpsB		COG0052	30S ribosomal protein S2
TGY1120_3_01795	2006670	2007233	+	564	188				hypothetical protein
TGY1120_3_01796	2007324	2007542	+	219	73				hypothetical protein
TGY1120_3_01797	2007648	2007724	-	77					tRNA-Met(cat)
TGY1120_3_01798	2007835	2009019	-	1185	395		2.4.1.337	COG0438	Alpha-monoglucosyldiacylglycerol synthase
TGY1120_3_01799	2009233	2010117	-	885	295				hypothetical protein
TGY1120_3_01800	2010772	2010846	-	75					tRNA-Asn(gtt)
TGY1120_3_01801	2010936	2012777	-	1842	614	dnaG	2.7.7.-	COG0358	DNA primase
TGY1120_3_01802	2012875	2014179	-	1305	435	dgt		COG0232	Deoxyguanosinetriphosphate triphosphohydrolase-like protein
TGY1120_3_01803	2014285	2015454	-	1170	390	dus	1.3.1.-	COG0042	putative tRNA-dihydrouridine synthase
TGY1120_3_01804	2015556	2016929	-	1374	458	tpa	2.6.1.77	COG0161	Taurine--pyruvate aminotransferase
TGY1120_3_01805	2017102	2017899	+	798	266	lvr	1.1.1.-		Levodione reductase
TGY1120_3_01806	2017905	2018273	-	369	123				hypothetical protein
TGY1120_3_01807	2018300	2019262	-	963	321				hypothetical protein
TGY1120_3_01808	2019279	2020661	-	1383	461	glyQS	6.1.1.14	COG0423	Glycine--tRNA ligase
TGY1120_3_01809	2020787	2021014	+	228	76				hypothetical protein
TGY1120_3_01810	2021631	2022290	-	660	220				hypothetical protein
TGY1120_3_01811	2022389	2023594	-	1206	402	metXA	2.3.1.31	COG2021	Homoserine O-acetyltransferase
TGY1120_3_01812	2023612	2025003	-	1392	464	metY	2.5.1.49	COG2873	O-acetyl-L-homoserine sulfhydrylase
TGY1120_3_01813	2025420	2026862	+	1443	481	proY		COG1113	Proline-specific permease ProY
TGY1120_3_01814	2026916	2029147	+	2232	744	dapb1	3.4.14.-		Dipeptidyl aminopeptidase BI
TGY1120_3_01815	2029587	2031089	-	1503	501	gatB	6.3.5.-	COG0064	Aspartyl/glutamyl-tRNA(Asn/Gln) amidotransferase subunit B
TGY1120_3_01816	2031090	2032688	-	1599	533	gatA	6.3.5.7	COG0154	Glutamyl-tRNA(Gln) amidotransferase subunit A
TGY1120_3_01817	2032702	2032998	-	297	99	gatC	6.3.5.-	COG0721	Glutamyl-tRNA(Gln) amidotransferase subunit C
TGY1120_3_01818	2033186	2033941	-	756	252				hypothetical protein
TGY1120_3_01819	2034317	2036560	-	2244	748	ligA	6.5.1.2	COG0272	DNA ligase A
TGY1120_3_01820	2037627	2038703	-	1077	359				hypothetical protein
TGY1120_3_01821	2038700	2039851	-	1152	384		4.6.1.1	COG2114	pH-sensitive adenylate cyclase
TGY1120_3_01822	2039996	2040472	-	477	159				hypothetical protein
TGY1120_3_01823	2040469	2041371	-	903	301	birA	6.3.4.15	COG0340	Bifunctional ligase/repressor BirA
TGY1120_3_01824	2041474	2041755	+	282	94				hypothetical protein
TGY1120_3_01825	2041908	2043539	+	1632	544	accD5	6.4.1.3	COG4799	putative propionyl-CoA carboxylase beta chain 5
TGY1120_3_01826	2043551	2043802	+	252	84				hypothetical protein
TGY1120_3_01827	2043904	2045601	+	1698	566				hypothetical protein
TGY1120_3_01828	2045706	2047163	+	1458	486	gltP		COG1301	Proton/glutamate-aspartate symporter
TGY1120_3_01829	2047277	2048800	+	1524	508	ald1	1.2.1.48		Long-chain-aldehyde dehydrogenase
TGY1120_3_01830	2048855	2049574	+	720	240		3.6.1.9	COG0424	Nucleoside triphosphate pyrophosphatase
TGY1120_3_01831	2049628	2051448	+	1821	607	carB_2			Carbamoyl-phosphate synthase large chain
TGY1120_3_01832	2052321	2053742	+	1422	474	yhjE			Inner membrane metabolite transport protein YhjE
TGY1120_3_01833	2053832	2055256	-	1425	475	lpdA	1.6.5.2	COG1249	NAD(P)H dehydrogenase (quinone)
TGY1120_3_01834	2055381	2056241	+	861	287	punA	2.4.2.1		Purine nucleoside phosphorylase
TGY1120_3_01835	2056278	2058005	+	1728	576		5.4.2.8	COG1109	putative phosphomannomutase
TGY1120_3_01836	2058075	2058752	+	678	226	deoC	4.1.2.4	COG0274	Deoxyribose-phosphate aldolase
TGY1120_3_01837	2058847	2059170	+	324	108				hypothetical protein
TGY1120_3_01838	2059295	2062930	-	3636	1212	mfd_2	3.6.4.-	COG1197	Transcription-repair-coupling factor
TGY1120_3_01839	2063185	2063685	+	501	167				hypothetical protein
TGY1120_3_01840	2063814	2065157	+	1344	448	nhaA_1		COG3004	Na(+)/H(+) antiporter NhaA
TGY1120_3_01841	2065213	2065665	-	453	151	iscU		COG0822	Iron-sulfur cluster assembly scaffold protein IscU
TGY1120_3_01842	2065662	2066999	-	1338	446	csd	2.8.1.7	COG0520	putative cysteine desulfurase
TGY1120_3_01843	2067053	2067631	-	579	193	pth	3.1.1.29	COG0193	Peptidyl-tRNA hydrolase
TGY1120_3_01844	2067772	2068416	-	645	215				hypothetical protein
TGY1120_3_01845	2068539	2069261	-	723	241				hypothetical protein
TGY1120_3_01846	2069525	2070400	+	876	292				hypothetical protein
TGY1120_3_01847	2070397	2070663	+	267	89				hypothetical protein
TGY1120_3_01848	2070737	2071900	-	1164	388				hypothetical protein
TGY1120_3_01849	2072168	2074381	-	2214	738	mshA_4	2.4.1.250		D-inositol-3-phosphate glycosyltransferase
TGY1120_3_01850	2074515	2075498	-	984	328	prs	2.7.6.1	COG0462	Ribose-phosphate pyrophosphokinase
TGY1120_3_01851	2075502	2076977	-	1476	492	glmU		COG1207	Bifunctional protein GlmU
TGY1120_3_01852	2077028	2077099	-	72					tRNA-Gln(ttg)
TGY1120_3_01853	2077197	2079014	+	1818	606	ettA_2		COG0488	Energy-dependent translational throttle protein EttA
TGY1120_3_01854	2079015	2080802	-	1788	596	thiC	4.1.99.17	COG0422	Phosphomethylpyrimidine synthase
TGY1120_3_01855	2081113	2081817	-	705	235				hypothetical protein
TGY1120_3_01856	2081814	2083619	-	1806	602				hypothetical protein
TGY1120_3_01857	2083671	2084789	-	1119	373	btuD_7	7.6.2.8		Vitamin B12 import ATP-binding protein BtuD
TGY1120_3_01858	2084792	2086483	-	1692	564				hypothetical protein
TGY1120_3_01859	2086562	2087611	-	1050	350			COG1840	putative protein
TGY1120_3_01860	2087711	2088577	-	867	289	ksgA	2.1.1.182	COG0030	Ribosomal RNA small subunit methyltransferase A
TGY1120_3_01861	2088640	2089710	-	1071	357	dtd3	3.1.1.96		D-aminoacyl-tRNA deacylase
TGY1120_3_01862	2089754	2090647	-	894	298	rsmI	2.1.1.198	COG0313	Ribosomal RNA small subunit methyltransferase I
TGY1120_3_01863	2090742	2092409	+	1668	556	pmt	2.4.1.109	COG1928	putative dolichyl-phosphate-mannose--protein mannosyltransferase
TGY1120_3_01864	2092572	2093621	-	1050	350				hypothetical protein
TGY1120_3_01865	2093704	2094984	-	1281	427	lppS	2.3.2.-	COG1376	Putative L,D-transpeptidase LppS
TGY1120_3_01866	2095053	2095388	-	336	112				hypothetical protein
TGY1120_3_01867	2095436	2095957	-	522	174	whiB			Transcriptional regulator WhiB
TGY1120_3_01868	2096136	2096912	+	777	259				hypothetical protein
TGY1120_3_01869	2096976	2097581	-	606	202				hypothetical protein
TGY1120_3_01870	2097850	2098992	+	1143	381	purK_2	6.3.4.18	COG0026	N5-carboxyaminoimidazole ribonucleotide synthase
TGY1120_3_01871	2099028	2099654	+	627	209	purE	5.4.99.18		N5-carboxyaminoimidazole ribonucleotide mutase
TGY1120_3_01872	2099738	2101354	+	1617	539	tagU_5	2.7.8.-		Polyisoprenyl-teichoic acid--peptidoglycan teichoic acid transferase TagU
TGY1120_3_01873	2101372	2102373	+	1002	334				hypothetical protein
TGY1120_3_01874	2102286	2102483	-	198	66				hypothetical protein
TGY1120_3_01875	2102502	2103494	-	993	331	glpX	3.1.3.11	COG1494	Fructose-1,6-bisphosphatase class 2
TGY1120_3_01876	2103709	2104410	+	702	234				hypothetical protein
TGY1120_3_01877	2104485	2105123	+	639	213	mtcA2	4.2.1.1	COG0288	Carbonic anhydrase 2
TGY1120_3_01878	2105188	2106594	+	1407	469	fumC	4.2.1.2	COG0114	Fumarate hydratase class II
TGY1120_3_01879	2106726	2107433	+	708	236				hypothetical protein
TGY1120_3_01880	2107430	2109376	+	1947	649	mdtD_2			Putative multidrug resistance protein MdtD
TGY1120_3_01881	2109480	2109764	+	285	95				hypothetical protein
TGY1120_3_01882	2110201	2111946	+	1746	582	poxB	1.2.5.1	COG0028	Pyruvate dehydrogenase [ubiquinone]
TGY1120_3_01883	2112152	2112733	-	582	194				hypothetical protein
TGY1120_3_01884	2112819	2113457	+	639	213				hypothetical protein
TGY1120_3_01885	2113388	2113873	-	486	162				hypothetical protein
TGY1120_3_01886	2113937	2114458	-	522	174				hypothetical protein
TGY1120_3_01887	2114462	2115223	-	762	254		2.5.1.68	COG0020	(2Z,6E)-farnesyl diphosphate synthase
TGY1120_3_01888	2115418	2116137	+	720	240				hypothetical protein
TGY1120_3_01889	2116163	2116564	-	402	134				hypothetical protein
TGY1120_3_01890	2116561	2117556	-	996	332	mca	3.5.1.115	COG2120	Mycothiol S-conjugate amidase
TGY1120_3_01891	2117680	2118093	+	414	138				hypothetical protein
TGY1120_3_01892	2118269	2118769	+	501	167	greA		COG0782	Transcription elongation factor GreA
TGY1120_3_01893	2118897	2120147	-	1251	417	tdcB	4.3.1.19	COG1171	L-threonine ammonia-lyase
TGY1120_3_01894	2120203	2121573	-	1371	457				hypothetical protein
TGY1120_3_01895	2121668	2122519	-	852	284				hypothetical protein
TGY1120_3_01896	2122683	2122758	-	76					tRNA-Leu(taa)
TGY1120_3_01897	2122838	2124223	-	1386	462	yjlD	1.6.99.-	COG1252	NADH dehydrogenase-like protein YjlD
TGY1120_3_01898	2124323	2125768	-	1446	482				hypothetical protein
TGY1120_3_01899	2125772	2126743	-	972	324	ppx2	3.6.1.11	COG0248	Exopolyphosphatase 2
TGY1120_3_01900	2126759	2127361	-	603	201				hypothetical protein
TGY1120_3_01901	2127404	2128042	-	639	213				hypothetical protein
TGY1120_3_01902	2128154	2129446	-	1293	431	eno	4.2.1.11	COG0148	Enolase
TGY1120_3_01903	2129593	2130414	-	822	274	mazG	3.6.1.1	COG1694	Nucleoside triphosphate pyrophosphohydrolase/pyrophosphatase MazG
TGY1120_3_01904	2130411	2131640	-	1230	410	add	3.5.4.4	COG1816	Adenosine deaminase
TGY1120_3_01905	2131692	2133485	-	1794	598				hypothetical protein
TGY1120_3_01906	2133562	2134869	-	1308	436	deoA	2.4.2.4	COG0213	Thymidine phosphorylase
TGY1120_3_01907	2134915	2135340	-	426	142	cdd	3.5.4.5	COG0295	Cytidine deaminase
TGY1120_3_01908	2135345	2136652	-	1308	436				hypothetical protein
TGY1120_3_01909	2136649	2137965	-	1317	439				hypothetical protein
TGY1120_3_01910	2137962	2139521	-	1560	520	rbsA	7.5.2.7	COG1129	Ribose import ATP-binding protein RbsA
TGY1120_3_01911	2139534	2140652	-	1119	373	tmpC		COG1744	Membrane lipoprotein TmpC
TGY1120_3_01912	2140788	2142017	-	1230	410	scmP_1	3.5.1.-	COG1473	N-acetylcysteine deacetylase
TGY1120_3_01913	2142146	2142937	-	792	264	sdhB	1.3.5.1	COG0479	Succinate dehydrogenase iron-sulfur subunit
TGY1120_3_01914	2142937	2144697	-	1761	587	sdhA	1.3.5.1	COG1053	Succinate dehydrogenase flavoprotein subunit
TGY1120_3_01915	2144780	2145265	-	486	162				hypothetical protein
TGY1120_3_01916	2145269	2145760	-	492	164				hypothetical protein
TGY1120_3_01917	2145972	2147111	+	1140	380	rfbM	2.7.7.13	COG0662	Mannose-1-phosphate guanylyltransferase RfbM
TGY1120_3_01918	2147190	2147765	-	576	192				hypothetical protein
TGY1120_3_01919	2147769	2148806	-	1038	346	trpS	6.1.1.2	COG0180	Tryptophan--tRNA ligase
TGY1120_3_01920	2148874	2149743	-	870	290	exoA	3.1.11.2	COG0708	Exodeoxyribonuclease
TGY1120_3_01921	2149857	2150402	-	546	182				hypothetical protein
TGY1120_3_01922	2150495	2151448	-	954	318	folD		COG0190	Bifunctional protein FolD protein
TGY1120_3_01923	2151442	2152728	-	1287	429	glyA1	2.1.2.1	COG0112	Serine hydroxymethyltransferase 1
TGY1120_3_01924	2152943	2156254	+	3312	1104		3.2.1.-	COG0637	putative glycosyl hydrolase
TGY1120_3_01925	2156627	2157598	-	972	324	panS		COG0385	Pantothenate precursors transporter PanS
TGY1120_3_01926	2157608	2158111	-	504	168		2.7.1.12	COG3265	Gluconokinase
TGY1120_3_01927	2158147	2159376	-	1230	410	rspA	4.2.1.-	COG4948	D-galactonate dehydratase family member RspA
TGY1120_3_01928	2159416	2160807	-	1392	464	por_2	1.1.1.-	COG0246	Polyol:NADP oxidoreductase
TGY1120_3_01929	2160804	2162213	-	1410	470	uxaC	5.3.1.12	COG1904	Uronate isomerase
TGY1120_3_01930	2162369	2163388	-	1020	340	ccpA_3		COG1609	Catabolite control protein A
TGY1120_3_01931	2163560	2165170	-	1611	537	purH		COG0138	Bifunctional purine biosynthesis protein PurH
TGY1120_3_01932	2165225	2165788	-	564	188	purN	2.1.2.2	COG0299	Phosphoribosylglycinamide formyltransferase
TGY1120_3_01933	2166273	2168237	-	1965	655				hypothetical protein
TGY1120_3_01934	2168361	2169704	+	1344	448	mgtA	2.4.1.-	COG0438	GDP-mannose-dependent alpha-mannosyltransferase
TGY1120_3_01935	2169781	2170221	-	441	147	fitB	3.1.-.-		Toxin FitB
TGY1120_3_01936	2170218	2170409	-	192	64				hypothetical protein
TGY1120_3_01937	2170646	2174341	+	3696	1232				hypothetical protein
TGY1120_3_01938	2174468	2176711	+	2244	748	betT		COG1292	High-affinity choline transport protein
TGY1120_3_01939	2176708	2178183	+	1476	492	gbsA	1.2.1.8	COG1012	Betaine aldehyde dehydrogenase
TGY1120_3_01940	2178209	2179810	+	1602	534	codA	1.1.3.17		Choline oxidase
TGY1120_3_01941	2179935	2181320	-	1386	462	entS_1		COG0477	Enterobactin exporter EntS
TGY1120_3_01942	2181404	2182240	+	837	279		1.-.-.-	COG0656	putative oxidoreductase/MSMEI_2347
TGY1120_3_01943	2182476	2183882	+	1407	469				hypothetical protein
TGY1120_3_01944	2183937	2185196	+	1260	420	ynfM			Inner membrane transport protein YnfM
TGY1120_3_01945	2185410	2186609	+	1200	400				hypothetical protein
TGY1120_3_01946	2186673	2188130	-	1458	486	selO	2.7.7.-	COG0397	Protein adenylyltransferase SelO
TGY1120_3_01947	2188264	2189181	-	918	306	sucD	6.2.1.5	COG0074	Succinate--CoA ligase [ADP-forming] subunit alpha
TGY1120_3_01948	2189219	2190388	-	1170	390	sucC	6.2.1.5	COG0045	Succinate--CoA ligase [ADP-forming] subunit beta
TGY1120_3_01949	2190596	2191990	-	1395	465	proP_5			Proline/betaine transporter
TGY1120_3_01950	2192092	2194650	-	2559	853	uvrD1	3.6.4.12	COG0210	ATP-dependent DNA helicase UvrD1
TGY1120_3_01951	2194726	2195430	+	705	235				hypothetical protein
TGY1120_3_01952	2195465	2197072	-	1608	536	mdtD_3			Putative multidrug resistance protein MdtD
TGY1120_3_01953	2197069	2197662	-	594	198				hypothetical protein
TGY1120_3_01954	2198040	2198113	-	74					tRNA-Arg(cct)
TGY1120_3_01955	2198155	2199048	+	894	298				hypothetical protein
TGY1120_3_01956	2199058	2199264	-	207	69				hypothetical protein
TGY1120_3_01957	2199547	2200470	-	924	308				hypothetical protein
TGY1120_3_01958	2200651	2201262	-	612	204				hypothetical protein
TGY1120_3_01959	2201849	2202475	-	627	209	tdk	2.7.1.21	COG1435	Thymidine kinase
TGY1120_3_01960	2202482	2203177	-	696	232	dtxR			Diphtheria toxin repressor
TGY1120_3_01961	2203352	2204473	+	1122	374	serC	2.6.1.52	COG1932	Phosphoserine aminotransferase
TGY1120_3_01962	2204527	2205747	-	1221	407	entS_2			Enterobactin exporter EntS
TGY1120_3_01963	2205924	2206445	-	522	174				hypothetical protein
TGY1120_3_01964	2206476	2206859	-	384	128				hypothetical protein
TGY1120_3_01965	2207211	2207522	+	312	104				hypothetical protein
TGY1120_3_01966	2207584	2208333	+	750	250	tcrX_2		COG0745	putative transcriptional regulatory protein TcrX
TGY1120_3_01967	2208337	2209839	+	1503	501	tcrY	2.7.13.3		putative sensor histidine kinase TcrY
TGY1120_3_01968	2209976	2210266	+	291	97				hypothetical protein
TGY1120_3_01969	2210274	2211275	-	1002	334	rnhA	3.1.26.4		Ribonuclease H
TGY1120_3_01970	2211253	2212437	-	1185	395	dhbC_2	5.4.4.2	COG1169	Isochorismate synthase DhbC
TGY1120_3_01971	2212511	2213647	-	1137	379	rlmC	2.1.1.189	COG2265	23S rRNA (uracil(747)-C(5))-methyltransferase RlmC
TGY1120_3_01972	2213710	2214975	-	1266	422				hypothetical protein
TGY1120_3_01973	2215159	2216796	-	1638	546	groL1_2		COG0459	60 kDa chaperonin 1
TGY1120_3_01974	2217200	2217928	-	729	243				hypothetical protein
TGY1120_3_01975	2218035	2218247	-	213	71				hypothetical protein
TGY1120_3_01976	2218297	2218977	+	681	227	ung	3.2.2.27	COG0692	Uracil-DNA glycosylase
TGY1120_3_01977	2218996	2221104	-	2109	703				hypothetical protein
TGY1120_3_01978	2221184	2222296	-	1113	371				hypothetical protein
TGY1120_3_01979	2222503	2222781	-	279	93	ptsH			Phosphocarrier protein HPr
TGY1120_3_01980	2222846	2224543	-	1698	566	ptsI	2.7.3.9	COG1080	Phosphoenolpyruvate-protein phosphotransferase
TGY1120_3_01981	2224581	2226818	-	2238	746				hypothetical protein
TGY1120_3_01982	2226897	2227856	-	960	320	pfkB	2.7.1.11	COG1105	ATP-dependent 6-phosphofructokinase isozyme 2
TGY1120_3_01983	2227853	2228644	-	792	264	glcR		COG1349	HTH-type transcriptional repressor GlcR
TGY1120_3_01984	2228810	2229403	-	594	198	pspA	3.1.3.3	COG0406	Phosphoserine phosphatase 1
TGY1120_3_01985	2229504	2230430	-	927	309				putative HTH-type transcriptional regulator
TGY1120_3_01986	2230522	2231619	+	1098	366				hypothetical protein
TGY1120_3_01987	2231588	2232511	-	924	308	yghA	1.-.-.-		putative oxidoreductase YghA
TGY1120_3_01988	2232693	2232769	-	77					tRNA-Thr(tgt)
TGY1120_3_01989	2232893	2233786	-	894	298				hypothetical protein
TGY1120_3_01990	2233941	2236400	+	2460	820				hypothetical protein
TGY1120_3_01991	2236676	2236786	-	111					5S ribosomal RNA
TGY1120_3_01992	2236969	2240067	-	3099					23S ribosomal RNA
TGY1120_3_01993	2240419	2241946	-	1528					16S ribosomal RNA
TGY1120_3_01994	2242461	2243450	-	990	330		2.1.1.-	COG0566	putative tRNA/rRNA methyltransferase
TGY1120_3_01995	2243479	2244843	-	1365	455	cysS	6.1.1.16	COG0215	Cysteine--tRNA ligase
TGY1120_3_01996	2245133	2245615	-	483	161	carD		COG1329	RNA polymerase-binding transcription factor CarD
TGY1120_3_01997	2245918	2246430	+	513	171				hypothetical protein
[truncated: 620 more rows]
