# Supplementary material for: Genomic information of Kocuria isolates from sake brewing process
Source: AIMS Microbiol. 2021 Feb 26;7(1):114–23. doi: 10.3934/microbiol.2021008 (PMC7921380; doi:10.3934/microbiol.2021008)
Supplement: Supplementary file 2 [file microbiol-07-01-008-ts002.xlsx]

## Sheet: Sheet1
Table S2. Gene annotation of genome of TGY1127_2
locus_tag	start	end	strand	length	aa length	symbol	EC_number	COG	product
Chromosome
TGY1127_2_00001	1	1692	+	1692	564	dnaA			Chromosomal replication initiator protein DnaA
TGY1127_2_00002	2129	3253	+	1125	375	dnaN		COG0592	Beta sliding clamp
TGY1127_2_00003	3266	4489	+	1224	408	recF		COG1195	DNA replication and repair protein RecF
TGY1127_2_00004	4486	5121	+	636	212				hypothetical protein
TGY1127_2_00005	5112	5894	-	783	261	fdhD		COG1526	Sulfur carrier protein FdhD
TGY1127_2_00006	5973	6323	-	351	117				hypothetical protein
TGY1127_2_00007	6694	8721	+	2028	676	gyrB_1	5.6.2.2	COG0187	DNA gyrase subunit B
TGY1127_2_00008	8814	11486	+	2673	891	gyrA_1	5.6.2.2	COG0188	DNA gyrase subunit A
TGY1127_2_00009	11483	12067	+	585	195				putative protein
TGY1127_2_00010	12165	12239	+	75					tRNA-Ile(gat)
TGY1127_2_00011	12267	12386	+	120	40				hypothetical protein
TGY1127_2_00012	12392	12466	+	75					tRNA-Ala(tgc)
TGY1127_2_00013	12621	13925	-	1305	435	yycB_1		COG2807	putative transporter YycB
TGY1127_2_00014	14063	14812	+	750	250	nimR			HTH-type transcriptional regulator NimR
TGY1127_2_00015	15005	16285	+	1281	427				hypothetical protein
TGY1127_2_00016	16301	16597	+	297	99				hypothetical protein
TGY1127_2_00017	16631	16909	+	279	93				hypothetical protein
TGY1127_2_00018	17027	17914	-	888	296				hypothetical protein
TGY1127_2_00019	18128	18670	+	543	181	cypB	5.2.1.8		Peptidyl-prolyl cis-trans isomerase B
TGY1127_2_00020	18792	19601	+	810	270	glpG	3.4.21.105		Rhomboid protease GlpG
TGY1127_2_00021	19598	19693	+	96	32				hypothetical protein
TGY1127_2_00022	20410	21489	+	1080	360				hypothetical protein
TGY1127_2_00023	21685	21879	-	195	65				hypothetical protein
TGY1127_2_00024	21949	22095	-	147	49				hypothetical protein
TGY1127_2_00025	22312	23427	-	1116	372	namA	1.6.99.1	COG1902	NADPH dehydrogenase
TGY1127_2_00026	23821	25197	-	1377	459	galK_1	2.7.1.6	COG0153	Galactokinase
TGY1127_2_00027	25337	25945	-	609	203	tetR			Tetracycline repressor protein class H
TGY1127_2_00028	25990	26529	-	540	180	yraA	3.2.-.-	COG0693	Putative cysteine protease YraA
TGY1127_2_00029	26643	27866	+	1224	408	bioB	2.8.1.6		Biotin synthase
TGY1127_2_00030	27938	29593	+	1656	552				hypothetical protein
TGY1127_2_00031	29643	29876	+	234	78				hypothetical protein
TGY1127_2_00032	29949	30422	-	474	158				hypothetical protein
TGY1127_2_00033	30629	31291	-	663	221	nreC		COG2197	Oxygen regulatory protein NreC
TGY1127_2_00034	31392	32759	-	1368	456				hypothetical protein
TGY1127_2_00035	33003	33863	-	861	287				hypothetical protein
TGY1127_2_00036	33991	34389	-	399	133				hypothetical protein
TGY1127_2_00037	34633	35307	-	675	225				hypothetical protein
TGY1127_2_00038	35300	36400	-	1101	367	fgd_1	1.1.98.2		F420-dependent glucose-6-phosphate dehydrogenase
TGY1127_2_00039	36524	36673	+	150	50				hypothetical protein
TGY1127_2_00040	37261	38502	+	1242	414	ydhP_1		COG2814	Inner membrane transport protein YdhP
TGY1127_2_00041	39439	40146	+	708	236	rspR_1		COG1802	HTH-type transcriptional repressor RspR
TGY1127_2_00042	40143	41015	+	873	291	Hgd	1.1.1.291		2-(hydroxymethyl)glutarate dehydrogenase
TGY1127_2_00043	41012	42145	+	1134	378	gci	5.5.1.27	COG4948	D-galactarolactone cycloisomerase
TGY1127_2_00044	42145	43560	+	1416	472	tgnE_1	1.2.1.24	COG1012	Succinate semialdehyde dehydrogenase
TGY1127_2_00045	43589	44977	+	1389	463	iolT_1			Major myo-inositol transporter IolT
TGY1127_2_00046	45005	45364	+	360	120	yidH_1		COG2149	Inner membrane protein YidH
TGY1127_2_00047	45361	45699	+	339	113				hypothetical protein
TGY1127_2_00048	46294	47928	-	1635	545				hypothetical protein
TGY1127_2_00049	47952	48905	-	954	318				hypothetical protein
TGY1127_2_00050	48902	49627	-	726	242	pepE	3.4.13.21	COG3340	Peptidase E
TGY1127_2_00051	49627	50826	-	1200	400	csd_1	2.8.1.7		putative cysteine desulfurase
TGY1127_2_00052	50926	51687	+	762	254	pcaU		COG1414	Pca operon regulatory protein
TGY1127_2_00053	51841	52020	+	180	60				hypothetical protein
TGY1127_2_00054	52350	53357	-	1008	336	deoR_1		COG2390	Deoxyribonucleoside regulator
TGY1127_2_00055	53455	54792	-	1338	446	abaF_1			Fosfomycin resistance protein AbaF
TGY1127_2_00056	54794	56188	-	1395	465				hypothetical protein
TGY1127_2_00057	57300	58565	+	1266	422				hypothetical protein
TGY1127_2_00058	58585	59664	+	1080	360	ybhH	5.-.-.-	COG2828	Putative isomerase YbhH
TGY1127_2_00059	60259	60996	+	738	246				hypothetical protein
TGY1127_2_00060	61307	62725	+	1419	473	puuP_1		COG0531	Putrescine importer PuuP
TGY1127_2_00061	62770	64422	+	1653	551	nfdA_1	3.5.1.91		N-substituted formamide deformylase
TGY1127_2_00062	64713	65135	-	423	141				hypothetical protein
TGY1127_2_00063	65185	66186	-	1002	334				hypothetical protein
TGY1127_2_00064	66307	67776	+	1470	490				hypothetical protein
TGY1127_2_00065	67773	68972	+	1200	400		3.5.1.47		N-acetyldiaminopimelate deacetylase
TGY1127_2_00066	69150	69566	-	417	139				hypothetical protein
TGY1127_2_00067	69601	70602	-	1002	334	rhtA		COG5006	Threonine/homoserine exporter RhtA
TGY1127_2_00068	70816	71745	+	930	310				hypothetical protein
TGY1127_2_00069	72092	73753	+	1662	554	cntA			Metal-staphylopine-binding protein CntA
TGY1127_2_00070	73750	74832	+	1083	361	gsiC_1		COG0601	Glutathione transport system permease protein GsiC
TGY1127_2_00071	74829	75719	+	891	297	gsiD		COG1173	Glutathione transport system permease protein GsiD
TGY1127_2_00072	75716	77395	+	1680	560	gsiA_1	7.4.2.10	COG1123	Glutathione import ATP-binding protein GsiA
TGY1127_2_00073	77730	79136	+	1407	469		2.5.1.-	COG2873	O-acetyl-L-homoserine sulfhydrylase
TGY1127_2_00074	79133	80365	+	1233	411	metB	2.5.1.48	COG0626	Cystathionine gamma-synthase
TGY1127_2_00075	80388	81392	-	1005	335	fgd_2	1.1.98.2		F420-dependent glucose-6-phosphate dehydrogenase
TGY1127_2_00076	81461	82708	-	1248	416	glsA	3.5.1.2		Glutaminase
TGY1127_2_00077	82824	83336	+	513	171				hypothetical protein
TGY1127_2_00078	83980	84966	+	987	329				hypothetical protein
TGY1127_2_00079	84980	85759	+	780	260				hypothetical protein
TGY1127_2_00080	85752	86555	+	804	268				hypothetical protein
TGY1127_2_00081	86552	87256	+	705	235				hypothetical protein
TGY1127_2_00082	87241	88368	+	1128	376				hypothetical protein
TGY1127_2_00083	88365	89816	+	1452	484				hypothetical protein
TGY1127_2_00084	89831	90748	+	918	306	btuD_1	7.6.2.8		Vitamin B12 import ATP-binding protein BtuD
TGY1127_2_00085	90745	91497	+	753	251				hypothetical protein
TGY1127_2_00086	91922	93445	-	1524	508	lfrA		COG0477	Multidrug efflux pump LfrA
TGY1127_2_00087	93518	94126	+	609	203				hypothetical protein
TGY1127_2_00088	94143	94775	-	633	211				putative HTH-type transcriptional regulator
TGY1127_2_00089	94931	95848	+	918	306				hypothetical protein
TGY1127_2_00090	95899	96561	-	663	221				hypothetical protein
TGY1127_2_00091	96722	98314	+	1593	531	abgT_1		COG2978	p-aminobenzoyl-glutamate transport protein
TGY1127_2_00092	98376	99461	+	1086	362	odh	1.5.1.28		Opine dehydrogenase
TGY1127_2_00093	99504	99752	-	249	83				hypothetical protein
TGY1127_2_00094	99927	100835	-	909	303				hypothetical protein
TGY1127_2_00095	101011	101799	-	789	263	yidA	3.1.3.23	COG0561	Sugar phosphatase YidA
TGY1127_2_00096	102033	102863	+	831	277				hypothetical protein
TGY1127_2_00097	103130	104509	+	1380	460	gbpA			GlcNAc-binding protein A
TGY1127_2_00098	104737	105411	+	675	225				hypothetical protein
TGY1127_2_00099	105550	107835	-	2286	762				hypothetical protein
TGY1127_2_00100	108082	109041	-	960	320				hypothetical protein
TGY1127_2_00101	109175	110050	-	876	292	licT		COG3711	Transcription antiterminator LicT
TGY1127_2_00102	110139	110726	-	588	196				hypothetical protein
TGY1127_2_00103	111014	111103	+	90	30				hypothetical protein
TGY1127_2_00104	111297	111869	-	573	191				hypothetical protein
TGY1127_2_00105	112240	112989	-	750	250	nagR_1		COG2188	HTH-type transcriptional repressor NagR
TGY1127_2_00106	113157	114839	+	1683	561	hutU	4.2.1.49	COG2987	Urocanate hydratase
TGY1127_2_00107	114836	116029	+	1194	398	hutI	3.5.2.7	COG1228	Imidazolonepropionase
TGY1127_2_00108	116022	117023	+	1002	334	hutG_1	3.5.3.8	COG0010	Formimidoylglutamase
TGY1127_2_00109	117020	118594	+	1575	525	hutH_1	4.3.1.3	COG2986	Histidine ammonia-lyase
TGY1127_2_00110	118710	119111	-	402	134				hypothetical protein
TGY1127_2_00111	119104	119655	-	552	184				hypothetical protein
TGY1127_2_00112	119652	120233	-	582	194	sigW		COG1595	ECF RNA polymerase sigma factor SigW
TGY1127_2_00113	120412	120876	+	465	155				hypothetical protein
TGY1127_2_00114	120941	121123	+	183	61				hypothetical protein
TGY1127_2_00115	121126	121554	+	429	143				hypothetical protein
TGY1127_2_00116	121551	122114	+	564	188				hypothetical protein
TGY1127_2_00117	122111	122707	+	597	199				hypothetical protein
TGY1127_2_00118	123179	123451	+	273	91				hypothetical protein
TGY1127_2_00119	123569	124630	-	1062	354				hypothetical protein
TGY1127_2_00120	125062	125589	+	528	176				hypothetical protein
TGY1127_2_00121	125594	127096	-	1503	501	tcrY	2.7.13.3		putative sensor histidine kinase TcrY
TGY1127_2_00122	127093	127854	-	762	254	tcrX_1		COG0745	putative transcriptional regulatory protein TcrX
TGY1127_2_00123	127858	128745	-	888	296				hypothetical protein
TGY1127_2_00124	129066	129662	-	597	199	slmA			Nucleoid occlusion factor SlmA
TGY1127_2_00125	129767	131038	-	1272	424	argE_1	3.5.1.16	COG0624	Acetylornithine deacetylase
TGY1127_2_00126	131353	131874	-	522	174	npcB	1.14.13.166		4-nitrophenol 4-monooxygenase/4-nitrocatechol 2-monooxygenase, reductase component
TGY1127_2_00127	132050	133438	-	1389	463	ywqF_1	1.1.1.22	COG1004	UDP-glucose 6-dehydrogenase YwqF
TGY1127_2_00128	133607	134365	-	759	253	argO		COG1279	Arginine exporter protein ArgO
TGY1127_2_00129	134445	135362	+	918	306			COG0583	putative HTH-type transcriptional regulator
TGY1127_2_00130	135853	137466	-	1614	538				hypothetical protein
TGY1127_2_00131	137744	138283	+	540	180	yceI			Protein YceI
TGY1127_2_00132	138433	139182	+	750	250				hypothetical protein
TGY1127_2_00133	139239	139490	-	252	84				hypothetical protein
TGY1127_2_00134	139491	139982	-	492	164	crgA			Cell division protein CrgA
TGY1127_2_00135	140232	140936	+	705	235	srtE1	3.4.22.70	COG3764	Sortase SrtE1
TGY1127_2_00136	140940	141101	+	162	54				hypothetical protein
TGY1127_2_00137	141111	141749	+	639	213	trpG	4.1.3.27	COG0512	Anthranilate synthase component 2
TGY1127_2_00138	141824	144037	-	2214	738	pknD_1	2.7.11.1		Serine/threonine-protein kinase PknD
TGY1127_2_00139	144048	145862	-	1815	605	pknD_2	2.7.11.1		Serine/threonine-protein kinase PknD
TGY1127_2_00140	145877	147319	-	1443	481	pbpA		COG0768	Penicillin-binding protein A
TGY1127_2_00141	147316	148815	-	1500	500	rodA		COG0772	putative FtsW-like protein
TGY1127_2_00142	148812	150710	-	1899	633				hypothetical protein
TGY1127_2_00143	150716	151219	-	504	168	fhaB		COG1716	FHA domain-containing protein FhaB
TGY1127_2_00144	151219	152295	-	1077	359				hypothetical protein
TGY1127_2_00145	152627	152713	+	87					tRNA-Leu(cag)
TGY1127_2_00146	152876	154498	-	1623	541	ilvI	2.2.1.6	COG0028	Acetolactate synthase isozyme 3 large subunit
TGY1127_2_00147	155228	157420	+	2193	731	betT_1		COG1292	High-affinity choline transport protein
TGY1127_2_00148	157695	158738	+	1044	348				hypothetical protein
TGY1127_2_00149	158735	160099	+	1365	455	mshB_1	3.5.1.103		1D-myo-inositol 2-acetamido-2-deoxy-alpha-D-glucopyranoside deacetylase
TGY1127_2_00150	160096	160812	+	717	239				hypothetical protein
TGY1127_2_00151	161015	161434	+	420	140				hypothetical protein
TGY1127_2_00152	161427	161549	+	123	41				hypothetical protein
TGY1127_2_00153	161669	162289	-	621	207				hypothetical protein
TGY1127_2_00154	162385	162588	-	204	68	cspA		COG1278	putative cold shock protein A
TGY1127_2_00155	162972	163751	-	780	260		1.-.-.-		putative oxidoreductase
TGY1127_2_00156	164459	165691	+	1233	411				hypothetical protein
TGY1127_2_00157	165698	167455	+	1758	586	mshA_1	2.4.1.250		D-inositol-3-phosphate glycosyltransferase
TGY1127_2_00158	167455	168384	+	930	310				hypothetical protein
TGY1127_2_00159	168371	169174	+	804	268	tagH	7.5.2.4	COG1134	Teichoic acids export ATP-binding protein TagH
TGY1127_2_00160	169224	170375	+	1152	384	wecB	5.1.3.14	COG0381	UDP-N-acetylglucosamine 2-epimerase
TGY1127_2_00161	170438	170788	+	351	117				hypothetical protein
TGY1127_2_00162	170812	171807	+	996	332				hypothetical protein
TGY1127_2_00163	171818	174703	-	2886	962				hypothetical protein
TGY1127_2_00164	174734	176809	-	2076	692	mshA_2	2.4.1.250		D-inositol-3-phosphate glycosyltransferase
TGY1127_2_00165	176809	178062	-	1254	418	wecC	1.1.1.336	COG0677	UDP-N-acetyl-D-mannosamine dehydrogenase
TGY1127_2_00166	178257	180239	-	1983	661				hypothetical protein
TGY1127_2_00167	180336	181094	+	759	253				hypothetical protein
TGY1127_2_00168	181510	181908	+	399	133	hslR		COG1188	Heat shock protein 15
TGY1127_2_00169	181928	184378	-	2451	817	uvrA_1			UvrABC system protein A
TGY1127_2_00170	184438	185868	+	1431	477	murJ_1			lipid II flippase MurJ
TGY1127_2_00171	186023	186895	+	873	291	efeU		COG0672	Ferrous iron permease EfeU
TGY1127_2_00172	186961	188289	+	1329	443	efeO		COG2822	Iron uptake system component EfeO
TGY1127_2_00173	188305	189726	+	1422	474	efeN_1	1.11.1.-	COG2837	putative deferrochelatase/peroxidase EfeN
TGY1127_2_00174	189915	190709	+	795	265	ped	1.1.1.311		(S)-1-Phenylethanol dehydrogenase
TGY1127_2_00175	190706	192007	+	1302	434	ntaA	1.14.14.10		Nitrilotriacetate monooxygenase component A
TGY1127_2_00176	192625	193503	+	879	293				hypothetical protein
TGY1127_2_00177	193518	194738	+	1221	407				hypothetical protein
TGY1127_2_00178	194735	196795	+	2061	687	macB	3.6.3.-	COG0577	Macrolide export ATP-binding/permease protein MacB
TGY1127_2_00179	197020	197463	+	444	148				hypothetical protein
TGY1127_2_00180	197466	199133	+	1668	556	qacA_1		COG0477	Antiseptic resistance protein
TGY1127_2_00181	199130	199243	+	114	38				hypothetical protein
TGY1127_2_00182	199857	200873	+	1017	339	ribD_1		COG0117	Riboflavin biosynthesis protein RibD
TGY1127_2_00183	200902	202236	+	1335	445	ribBA_1	3.5.4.25		Riboflavin biosynthesis protein RibBA
TGY1127_2_00184	202233	202904	+	672	224	ribBA_2		COG0108	Riboflavin biosynthesis protein RibBA
TGY1127_2_00185	202957	203445	+	489	163	ribH_1	2.5.1.78	COG0054	6,7-dimethyl-8-ribityllumazine synthase
TGY1127_2_00186	203594	204811	+	1218	406				hypothetical protein
TGY1127_2_00187	204890	207313	-	2424	808		1.-.-.-	COG0243	putative oxidoreductase
TGY1127_2_00188	207703	208776	+	1074	358	gutB	1.1.1.-	COG1063	Sorbitol dehydrogenase
TGY1127_2_00189	208773	209354	-	582	194	pdxT	4.3.3.6		Pyridoxal 5'-phosphate synthase subunit PdxT
TGY1127_2_00190	209362	210408	-	1047	349	pdxS	4.3.3.6	COG0214	Pyridoxal 5'-phosphate synthase subunit PdxS
TGY1127_2_00191	210435	211982	+	1548	516	gabR		COG1167	HTH-type transcriptional regulatory protein GabR
TGY1127_2_00192	212091	212690	+	600	200				hypothetical protein
TGY1127_2_00193	212786	213214	+	429	143				hypothetical protein
TGY1127_2_00194	213224	214603	-	1380	460	gabP_1		COG1113	GABA permease
TGY1127_2_00195	215003	216040	+	1038	346				hypothetical protein
TGY1127_2_00196	216300	218642	-	2343	781	copA	7.2.2.8	COG2217	Copper-exporting P-type ATPase
TGY1127_2_00197	218673	218888	-	216	72				hypothetical protein
TGY1127_2_00198	218939	219280	-	342	114	ricR_1		COG1937	Copper-sensing transcriptional repressor RicR
TGY1127_2_00199	219393	221387	+	1995	665		3.2.1.28	COG3387	Trehalase
TGY1127_2_00200	221503	223176	-	1674	558	ybiT		COG0488	putative ABC transporter ATP-binding protein YbiT
TGY1127_2_00201	223446	224969	-	1524	508	htpX_1	3.4.24.-		Protease HtpX
TGY1127_2_00202	225237	225896	-	660	220				hypothetical protein
TGY1127_2_00203	226219	227349	+	1131	377				hypothetical protein
TGY1127_2_00204	227336	227773	-	438	146				hypothetical protein
TGY1127_2_00205	227855	228424	-	570	190				hypothetical protein
TGY1127_2_00206	228525	229595	+	1071	357	lipM	2.3.1.181		Octanoyltransferase LipM
TGY1127_2_00207	229626	230525	-	900	300	gltC_1			HTH-type transcriptional regulator GltC
TGY1127_2_00208	230598	231890	+	1293	431				hypothetical protein
TGY1127_2_00209	231966	232655	-	690	230				hypothetical protein
TGY1127_2_00210	233005	234138	-	1134	378		4.2.1.156	COG4948	L-talarate/galactarate dehydratase
TGY1127_2_00211	234148	235479	-	1332	444	gudD_1	4.2.1.40	COG4948	Glucarate dehydratase
TGY1127_2_00212	235505	237076	-	1572	524	LhpG	1.2.1.26		Alpha-ketoglutaric semialdehyde dehydrogenase 3
TGY1127_2_00213	237073	238026	-	954	318		4.2.1.41	COG0329	putative 5-dehydro-4-deoxyglucarate dehydratase
TGY1127_2_00214	238152	239045	-	894	298	benM			HTH-type transcriptional regulator BenM
TGY1127_2_00215	239218	240573	+	1356	452	gntT_1		COG2610	High-affinity gluconate transporter
TGY1127_2_00216	240646	241920	+	1275	425	gudD_2	4.2.1.40	COG4948	Glucarate dehydratase
TGY1127_2_00217	241739	242308	-	570	190				hypothetical protein
TGY1127_2_00218	242323	243294	+	972	324	galK_2	2.7.1.6		Galactokinase
TGY1127_2_00219	243291	244283	+	993	331				hypothetical protein
TGY1127_2_00220	244280	245470	+	1191	397		2.7.4.2		Phosphomevalonate kinase
TGY1127_2_00221	245467	246570	+	1104	368	fni	5.3.3.2		Isopentenyl-diphosphate delta-isomerase
TGY1127_2_00222	246582	247628	+	1047	349				hypothetical protein
TGY1127_2_00223	247629	248843	+	1215	405	mvaS	2.3.3.10	COG3425	Hydroxymethylglutaryl-CoA synthase
TGY1127_2_00224	249190	249882	+	693	231				hypothetical protein
TGY1127_2_00225	250024	251256	+	1233	411	garR_1	1.1.1.60		2-hydroxy-3-oxopropionate reductase
TGY1127_2_00226	251296	252516	+	1221	407		1.14.15.11	COG2124	Pentalenic acid synthase
TGY1127_2_00227	252577	252771	+	195	65	subB			Ferredoxin-2
TGY1127_2_00228	252768	253976	+	1209	403	thcD	1.18.1.-		Rhodocoxin reductase
TGY1127_2_00229	255424	255508	-	85					tRNA-Val(tac)
TGY1127_2_00230	255760	256680	-	921	307	melC		COG0395	Melibiose/raffinose/stachyose import permease protein MelC
TGY1127_2_00231	256680	257606	-	927	309	melD		COG1175	Melibiose/raffinose/stachyose import permease protein MelD
TGY1127_2_00232	257659	258945	-	1287	429	msmE		COG1653	Multiple sugar-binding protein
TGY1127_2_00233	259086	260297	+	1212	404	nanK	2.7.1.60		N-acetylmannosamine kinase
TGY1127_2_00234	260367	261548	-	1182	394	msiK	7.5.2.-	COG3839	Diacetylchitobiose uptake system ATP-binding protein MsiK
TGY1127_2_00235	261748	262719	-	972	324				hypothetical protein
TGY1127_2_00236	262835	263758	-	924	308				hypothetical protein
TGY1127_2_00237	263871	265400	+	1530	510	mdtD_1			Putative multidrug resistance protein MdtD
TGY1127_2_00238	265408	266646	-	1239	413	ackA	2.7.2.1	COG0282	Acetate kinase
TGY1127_2_00239	266725	268362	-	1638	546		6.2.1.3	COG0318	Long-chain-fatty-acid--CoA ligase FadD13
TGY1127_2_00240	268632	269165	-	534	178	dps	1.16.-.-		DNA protection during starvation protein
TGY1127_2_00241	269243	269410	-	168	56				hypothetical protein
TGY1127_2_00242	269671	270159	-	489	163				hypothetical protein
TGY1127_2_00243	270284	272392	-	2109	703	pta	2.3.1.8	COG0280	Phosphate acetyltransferase
TGY1127_2_00244	272553	272861	+	309	103				hypothetical protein
TGY1127_2_00245	272858	273484	+	627	209				hypothetical protein
TGY1127_2_00246	273572	274474	-	903	301				hypothetical protein
TGY1127_2_00247	274598	276067	+	1470	490	qacA_2		COG0477	Antiseptic resistance protein
TGY1127_2_00248	276184	276789	-	606	202				putative HTH-type transcriptional regulator
TGY1127_2_00249	276789	277037	-	249	83				hypothetical protein
TGY1127_2_00250	277246	278343	-	1098	366			COG1228	putative protein
TGY1127_2_00251	278418	279368	+	951	317				hypothetical protein
TGY1127_2_00252	279773	280984	-	1212	404	hsaA	1.14.14.12		Flavin-dependent monooxygenase, oxygenase subunit HsaA
TGY1127_2_00253	281278	281838	+	561	187	rutF_1	1.5.1.42		FMN reductase (NADH) RutF
TGY1127_2_00254	281844	283124	-	1281	427				hypothetical protein
TGY1127_2_00255	283186	284046	-	861	287				hypothetical protein
TGY1127_2_00256	284075	284683	-	609	203	bphC2	1.13.11.39		Biphenyl-2,3-diol 1,2-dioxygenase 2
TGY1127_2_00257	284694	286214	-	1521	507	tsdB	1.14.13.220	COG0654	putative NADH-specific resorcinol 4-hydroxylase
TGY1127_2_00258	286382	287092	+	711	237				hypothetical protein
TGY1127_2_00259	287130	289139	+	2010	670	acsA_1	6.2.1.1	COG0365	Acetyl-coenzyme A synthetase
TGY1127_2_00260	289451	290329	+	879	293	speE	2.5.1.16		Polyamine aminopropyltransferase
TGY1127_2_00261	290381	291574	-	1194	398				hypothetical protein
TGY1127_2_00262	291590	292693	-	1104	368				hypothetical protein
TGY1127_2_00263	292772	293401	+	630	210				hypothetical protein
TGY1127_2_00264	293461	293883	-	423	141				hypothetical protein
TGY1127_2_00265	294161	295627	-	1467	489	pbuG_1		COG2252	Guanine/hypoxanthine permease PbuG
TGY1127_2_00266	296053	297048	+	996	332	gpr	1.1.1.-	COG0667	L-glyceraldehyde 3-phosphate reductase
TGY1127_2_00267	297088	297453	+	366	122	rbsR		COG1609	Ribose operon repressor
TGY1127_2_00268	297576	298313	+	738	246	ucpA	1.-.-.-		Oxidoreductase UcpA
TGY1127_2_00269	298387	299400	-	1014	338				hypothetical protein
TGY1127_2_00270	299661	300635	+	975	325	iolC	2.7.1.92	COG0524	5-dehydro-2-deoxygluconokinase
TGY1127_2_00271	300632	301585	+	954	318				hypothetical protein
TGY1127_2_00272	301607	303538	+	1932	644	iolD_1	3.7.1.22	COG3962	3D-(3,5/4)-trihydroxycyclohexane-1,2-dione hydrolase
TGY1127_2_00273	303604	305109	+	1506	502	bauC_1	1.2.1.-	COG1012	Putative 3-oxopropanoate dehydrogenase
TGY1127_2_00274	305257	306183	+	927	309	iolE_1	4.2.1.44	COG1082	Inosose dehydratase
TGY1127_2_00275	306228	307205	+	978	326	iolG_1	1.1.1.18	COG0673	Inositol 2-dehydrogenase/D-chiro-inositol 3-dehydrogenase
TGY1127_2_00276	307423	308301	+	879	293				hypothetical protein
TGY1127_2_00277	308382	309827	+	1446	482	iolT_2			Major myo-inositol transporter IolT
TGY1127_2_00278	309958	311088	+	1131	377		1.1.1.306		S-(hydroxymethyl)mycothiol dehydrogenase
TGY1127_2_00279	311141	312346	+	1206	402				hypothetical protein
TGY1127_2_00280	312355	313254	-	900	300	gltC_2			HTH-type transcriptional regulator GltC
TGY1127_2_00281	313403	314623	+	1221	407	doeA	3.5.4.44	COG0006	Ectoine hydrolase
TGY1127_2_00282	314620	315852	+	1233	411	lysN_1	2.6.1.39	COG1167	2-aminoadipate transaminase
TGY1127_2_00283	315849	317081	+	1233	411	argE_2	3.5.1.16	COG0624	Acetylornithine deacetylase
TGY1127_2_00284	317137	318615	+	1479	493	proP_1			Proline/betaine transporter
TGY1127_2_00285	318612	319367	+	756	252	budC_1	1.1.1.304		Diacetyl reductase [(S)-acetoin forming]
TGY1127_2_00286	319398	320702	+	1305	435	spuC	2.6.1.113	COG0161	Putrescine--pyruvate aminotransferase
TGY1127_2_00287	320699	322180	+	1482	494	tgnE_2	1.2.1.24	COG1012	Succinate semialdehyde dehydrogenase
TGY1127_2_00288	322212	323339	+	1128	376	ald	1.4.1.1	COG0686	Alanine dehydrogenase
TGY1127_2_00289	323469	324818	-	1350	450				hypothetical protein
TGY1127_2_00290	325122	325688	-	567	189	chrR	1.6.5.2	COG0431	Quinone reductase
TGY1127_2_00291	326124	326495	-	372	124				hypothetical protein
TGY1127_2_00292	326595	327632	-	1038	346	idhA	1.1.1.18		Inositol 2-dehydrogenase
TGY1127_2_00293	327634	328842	-	1209	403	gfo	1.1.99.28		Glucose--fructose oxidoreductase
TGY1127_2_00294	328939	329214	+	276	92				hypothetical protein
TGY1127_2_00295	329252	330679	+	1428	476				hypothetical protein
TGY1127_2_00296	330682	331734	+	1053	351	mshA_3	2.4.1.250		D-inositol-3-phosphate glycosyltransferase
TGY1127_2_00297	331688	332983	+	1296	432				hypothetical protein
TGY1127_2_00298	332973	333866	+	894	298				hypothetical protein
TGY1127_2_00299	333863	335542	+	1680	560				hypothetical protein
TGY1127_2_00300	335539	336144	+	606	202				hypothetical protein
TGY1127_2_00301	336273	337382	+	1110	370	glgM	2.4.1.342	COG0438	Alpha-maltose-1-phosphate synthase
TGY1127_2_00302	337383	338741	+	1359	453				hypothetical protein
TGY1127_2_00303	338783	339502	+	720	240				hypothetical protein
TGY1127_2_00304	339553	341133	+	1581	527				hypothetical protein
TGY1127_2_00305	341153	342559	+	1407	469				hypothetical protein
TGY1127_2_00306	342556	343440	+	885	295				hypothetical protein
TGY1127_2_00307	343467	344531	+	1065	355				hypothetical protein
TGY1127_2_00308	344587	346197	+	1611	537				hypothetical protein
TGY1127_2_00309	346208	346870	+	663	221				hypothetical protein
TGY1127_2_00310	346986	348014	+	1029	343	ccpA_1		COG1609	Catabolite control protein A
TGY1127_2_00311	348152	349645	+	1494	498	gabD	1.2.1.79	COG1012	Succinate-semialdehyde dehydrogenase [NADP(+)] GabD
TGY1127_2_00312	349695	351632	+	1938	646	iolD_2	3.7.1.22	COG3962	3D-(3,5/4)-trihydroxycyclohexane-1,2-dione hydrolase
TGY1127_2_00313	351629	352414	+	786	262	bphF	4.1.3.39		4-hydroxy-2-oxovalerate aldolase
TGY1127_2_00314	352407	353339	+	933	311		1.17.1.9		Formate dehydrogenase, mitochondrial
TGY1127_2_00315	353480	354703	+	1224	408	iolG_2	1.1.1.369		Inositol 2-dehydrogenase/D-chiro-inositol 3-dehydrogenase
TGY1127_2_00316	354706	355488	+	783	261	xecE	1.1.1.269		2-(S)-hydroxypropyl-CoM dehydrogenase
TGY1127_2_00317	355518	356378	+	861	287	iolE_2	4.2.1.44	COG1082	Inosose dehydratase
TGY1127_2_00318	356543	356758	+	216	72	iolG_3	1.1.1.18	COG0673	Myo-inositol 2-dehydrogenase
TGY1127_2_00319	356766	357581	-	816	272			COG2375	putative protein
TGY1127_2_00320	357666	358415	-	750	250				hypothetical protein
TGY1127_2_00321	358422	359312	-	891	297	iolB	5.3.1.30	COG3718	5-deoxy-glucuronate isomerase
TGY1127_2_00322	359361	360098	-	738	246	mngR_1		COG2188	Mannosyl-D-glycerate transport/metabolism system repressor MngR
TGY1127_2_00323	360314	361741	+	1428	476	iolT_3			Major myo-inositol transporter IolT
TGY1127_2_00324	361853	362464	+	612	204				hypothetical protein
TGY1127_2_00325	362461	363918	+	1458	486				hypothetical protein
TGY1127_2_00326	363981	365000	+	1020	340	rarD		COG2962	Protein RarD
TGY1127_2_00327	365163	366476	+	1314	438				hypothetical protein
TGY1127_2_00328	366658	368460	-	1803	601	carB_1			Carbamoyl-phosphate synthase large chain
TGY1127_2_00329	368445	370163	-	1719	573				hypothetical protein
TGY1127_2_00330	370319	371569	-	1251	417				hypothetical protein
TGY1127_2_00331	371792	372970	+	1179	393				hypothetical protein
TGY1127_2_00332	372967	374292	+	1326	442	apeB	3.4.11.-	COG1362	putative M18 family aminopeptidase 2
TGY1127_2_00333	374380	375885	-	1506	502	gap2	1.2.1.-		Glyceraldehyde-3-phosphate dehydrogenase-like protein
TGY1127_2_00334	376050	377015	+	966	322	scrK	2.7.1.4	COG0524	Fructokinase
TGY1127_2_00335	377002	377529	+	528	176				hypothetical protein
TGY1127_2_00336	377526	378329	+	804	268	ybhA	3.1.3.74	COG0561	Pyridoxal phosphate phosphatase YbhA
TGY1127_2_00337	378322	379119	+	798	266				hypothetical protein
TGY1127_2_00338	379306	380373	+	1068	356	yajO_1	1.1.-.-	COG0667	1-deoxyxylulose-5-phosphate synthase YajO
TGY1127_2_00339	380471	381829	-	1359	453	rutG		COG2233	Putative pyrimidine permease RutG
TGY1127_2_00340	381971	382405	-	435	145				hypothetical protein
TGY1127_2_00341	382538	383785	+	1248	416	ydhP_2		COG2814	Inner membrane transport protein YdhP
TGY1127_2_00342	383782	383985	+	204	68				hypothetical protein
TGY1127_2_00343	383889	385364	-	1476	492	dtpT		COG3104	Di-/tripeptide transporter
TGY1127_2_00344	385556	387163	+	1608	536				hypothetical protein
TGY1127_2_00345	387261	388895	-	1635	545	pgm	5.4.2.2	COG0033	Phosphoglucomutase
TGY1127_2_00346	389070	390098	-	1029	343	hutG_2	3.5.3.8	COG0010	Formimidoylglutamase
TGY1127_2_00347	390329	390658	+	330	110		2.8.1.-	COG0607	Sulfurtransferase
TGY1127_2_00348	390673	391596	+	924	308	pheA	4.2.1.51	COG0077	Prephenate dehydratase
TGY1127_2_00349	391713	392006	+	294	98				hypothetical protein
TGY1127_2_00350	392012	393172	-	1161	387	yegS	2.7.1.-		lipid kinase YegS
TGY1127_2_00351	393183	393812	-	630	210				hypothetical protein
TGY1127_2_00352	393909	395219	+	1311	437	serS	6.1.1.11	COG0172	Serine--tRNA ligase
TGY1127_2_00353	395388	396245	+	858	286	yitU	3.1.3.104	COG0561	5-amino-6-(5-phospho-D-ribitylamino)uracil phosphatase YitU
TGY1127_2_00354	396363	397163	+	801	267		3.5.-.-	COG0388	Hydrolase
TGY1127_2_00355	397283	397519	-	237	79				hypothetical protein
TGY1127_2_00356	397590	398018	+	429	143				hypothetical protein
TGY1127_2_00357	398261	398860	-	600	200	sutR		COG1396	HTH-type transcriptional regulator SutR
TGY1127_2_00358	398927	399667	+	741	247				hypothetical protein
TGY1127_2_00359	399664	400002	+	339	113				hypothetical protein
TGY1127_2_00360	399965	402136	-	2172	724	acsA_2	6.2.1.1	COG0365	Acetyl-coenzyme A synthetase
TGY1127_2_00361	402163	402948	-	786	262	ssuC_1		COG0600	Putative aliphatic sulfonates transport permease protein SsuC
TGY1127_2_00362	402952	403995	-	1044	348	ssuA		COG0715	Putative aliphatic sulfonates-binding protein
TGY1127_2_00363	404075	404917	-	843	281	nrtD_1	7.3.2.4	COG1116	Nitrate import ATP-binding protein NrtD
TGY1127_2_00364	405258	406481	+	1224	408	pcaF	2.3.1.174		Beta-ketoadipyl-CoA thiolase
TGY1127_2_00365	406485	407255	+	771	257	crt	4.2.1.150	COG1024	Short-chain-enoyl-CoA hydratase
TGY1127_2_00366	407256	408122	+	867	289	hbd	1.1.1.157	COG1250	3-hydroxybutyryl-CoA dehydrogenase
TGY1127_2_00367	408213	408683	-	471	157	entH_1	3.1.2.-		Proofreading thioesterase EntH
TGY1127_2_00368	408805	410907	+	2103	701	paaZ		COG2030	Bifunctional protein PaaZ
TGY1127_2_00369	411234	411413	-	180	60				hypothetical protein
TGY1127_2_00370	411685	413109	-	1425	475	xylT_1			D-xylose transporter
TGY1127_2_00371	413522	415177	+	1656	552				hypothetical protein
TGY1127_2_00372	415287	416315	+	1029	343	degA		COG1609	HTH-type transcriptional regulator DegA
TGY1127_2_00373	416445	417632	+	1188	396				hypothetical protein
TGY1127_2_00374	417706	419151	+	1446	482	iolT_4			Major myo-inositol transporter IolT
TGY1127_2_00375	419124	419354	-	231	77				hypothetical protein
TGY1127_2_00376	419539	420180	-	642	214	kstR2			HTH-type transcriptional repressor KstR2
TGY1127_2_00377	420435	421781	-	1347	449	paaK	6.2.1.30	COG1541	Phenylacetate-coenzyme A ligase
TGY1127_2_00378	421778	422185	-	408	136	paaI	3.1.2.-	COG2050	Acyl-coenzyme A thioesterase PaaI
TGY1127_2_00379	422332	423354	+	1023	341	paaA	1.14.13.149	COG3396	1,2-phenylacetyl-CoA epoxidase, subunit A
TGY1127_2_00380	423357	423665	+	309	103	paaB		COG3460	1,2-phenylacetyl-CoA epoxidase, subunit B
TGY1127_2_00381	423662	424498	+	837	279	paaC		COG3396	1,2-phenylacetyl-CoA epoxidase, subunit C
TGY1127_2_00382	424492	425082	+	591	197				hypothetical protein
TGY1127_2_00383	425084	426298	+	1215	405	paaE	1.-.-.-	COG1018	1,2-phenylacetyl-CoA epoxidase, subunit E
TGY1127_2_00384	426332	427102	+	771	257	fadB	4.2.1.17	COG1024	putative enoyl-CoA hydratase
TGY1127_2_00385	427245	427430	+	186	62				hypothetical protein
TGY1127_2_00386	427525	428961	+	1437	479	dmoA_1	1.14.13.131		Dimethyl-sulfide monooxygenase
TGY1127_2_00387	429164	429814	+	651	217				hypothetical protein
TGY1127_2_00388	429811	431664	+	1854	618	mdtD_2			Putative multidrug resistance protein MdtD
TGY1127_2_00389	431785	432756	-	972	324				hypothetical protein
TGY1127_2_00390	432856	433203	+	348	116				hypothetical protein
TGY1127_2_00391	433191	433958	+	768	256				hypothetical protein
TGY1127_2_00392	434023	434838	-	816	272	pdxK	2.7.1.35	COG0351	Pyridoxine kinase
TGY1127_2_00393	434984	435733	+	750	250				queuosine precursor transporter
TGY1127_2_00394	435723	436481	-	759	253	gloB_1	3.1.2.6		Hydroxyacylglutathione hydrolase
TGY1127_2_00395	436669	438153	+	1485	495				hypothetical protein
TGY1127_2_00396	438292	439953	+	1662	554				hypothetical protein
TGY1127_2_00397	440087	440545	+	459	153				hypothetical protein
TGY1127_2_00398	440613	442814	-	2202	734	bglF		COG1263	PTS system beta-glucoside-specific EIIBCA component
TGY1127_2_00399	443168	445645	-	2478	826	ctpE	7.2.2.10	COG0474	Calcium-transporting ATPase CtpE
TGY1127_2_00400	445865	447052	+	1188	396				hypothetical protein
TGY1127_2_00401	447137	449440	-	2304	768	purL	6.3.5.3	COG0046	Phosphoribosylformylglycinamidine synthase subunit PurL
TGY1127_2_00402	449473	450282	-	810	270	purQ	6.3.5.3	COG0047	Phosphoribosylformylglycinamidine synthase subunit PurQ
TGY1127_2_00403	450285	450536	-	252	84	purS	6.3.5.3		Phosphoribosylformylglycinamidine synthase subunit PurS
TGY1127_2_00404	450642	450803	-	162	54				hypothetical protein
TGY1127_2_00405	451067	451282	+	216	72				hypothetical protein
TGY1127_2_00406	451353	452300	+	948	316	rutF_2	1.5.1.42		FMN reductase (NADH) RutF
TGY1127_2_00407	452345	453796	+	1452	484				hypothetical protein
TGY1127_2_00408	453798	454334	+	537	179				hypothetical protein
TGY1127_2_00409	454830	455579	+	750	250				hypothetical protein
TGY1127_2_00410	455569	456213	+	645	215				hypothetical protein
TGY1127_2_00411	456210	456761	+	552	184				hypothetical protein
TGY1127_2_00412	456923	457522	+	600	200	tgnD	3.5.1.-		(E)-2-((N-methylformamido)methylene)succinate hydrolase
TGY1127_2_00413	457515	458996	+	1482	494	tgnC	1.2.1.-	COG1012	(Z)-2-((N-methylformamido)methylene)-5-hydroxybutyrolactone dehydrogenase
TGY1127_2_00414	459001	459240	+	240	80				hypothetical protein
TGY1127_2_00415	459291	460337	+	1047	349	tgnB	1.14.14.-	COG2141	Flavin-dependent trigonelline monooxygenase, oxygenase component
TGY1127_2_00416	460535	462361	-	1827	609		3.2.1.28	COG3387	Trehalase
TGY1127_2_00417	462358	463419	-	1062	354		1.1.1.407	COG1063	D-altritol 5-dehydrogenase
TGY1127_2_00418	463662	464066	+	405	135				hypothetical protein
TGY1127_2_00419	464163	464477	+	315	105				hypothetical protein
TGY1127_2_00420	464714	465886	-	1173	391				hypothetical protein
TGY1127_2_00421	466084	467046	-	963	321				hypothetical protein
TGY1127_2_00422	467050	468345	-	1296	432	ask	2.7.2.4	COG0527	Aspartokinase
TGY1127_2_00423	468572	469363	-	792	264	recR			Recombination protein RecR
TGY1127_2_00424	469448	472624	-	3177	1059				hypothetical protein
TGY1127_2_00425	473006	473093	+	88					tRNA-Ser(gga)
TGY1127_2_00426	473161	473673	-	513	171				hypothetical protein
TGY1127_2_00427	473716	474264	+	549	183				hypothetical protein
TGY1127_2_00428	474656	476002	-	1347	449	naiP			Putative niacin/nicotinamide transporter NaiP
TGY1127_2_00429	476133	476570	-	438	146				hypothetical protein
TGY1127_2_00430	476693	476878	-	186	62				hypothetical protein
TGY1127_2_00431	477098	478678	+	1581	527				hypothetical protein
TGY1127_2_00432	478879	479625	-	747	249				hypothetical protein
TGY1127_2_00433	479848	481257	+	1410	470	brnQ		COG1114	Branched-chain amino acid transport system 2 carrier protein
TGY1127_2_00434	481477	483120	-	1644	548		6.2.1.3	COG0318	Long-chain-fatty-acid--CoA ligase
TGY1127_2_00435	483242	483691	-	450	150				hypothetical protein
TGY1127_2_00436	483881	484339	+	459	153	derI2	5.3.1.34	COG0698	D-erythrulose-4-phosphate isomerase 2
TGY1127_2_00437	484454	484684	+	231	77				hypothetical protein
TGY1127_2_00438	484760	486220	-	1461	487				hypothetical protein
TGY1127_2_00439	486285	486935	+	651	217				hypothetical protein
TGY1127_2_00440	487003	487911	+	909	303				hypothetical protein
TGY1127_2_00441	487908	489539	+	1632	544	carA2	1.3.99.29	COG1233	zeta-carotene-forming phytoene desaturase
TGY1127_2_00442	489557	490882	-	1326	442	galK_3	2.7.1.6	COG0153	Galactokinase
TGY1127_2_00443	490879	492006	-	1128	376	galT	2.7.7.12	COG1085	Galactose-1-phosphate uridylyltransferase
TGY1127_2_00444	492003	492803	-	801	267	lacR			Lactose phosphotransferase system repressor
TGY1127_2_00445	493020	494696	+	1677	559	sglT			Sodium/glucose cotransporter
TGY1127_2_00446	494724	495068	+	345	115				hypothetical protein
TGY1127_2_00447	495068	496006	+	939	313	yihR		COG2017	putative protein YihR
TGY1127_2_00448	496252	496608	+	357	119				hypothetical protein
TGY1127_2_00449	496601	496966	+	366	122				hypothetical protein
TGY1127_2_00450	496944	498530	+	1587	529	mnmC	2.1.1.61		tRNA 5-methylaminomethyl-2-thiouridine biosynthesis bifunctional protein MnmC
TGY1127_2_00451	498604	499707	+	1104	368				hypothetical protein
TGY1127_2_00452	499704	500933	+	1230	410				hypothetical protein
TGY1127_2_00453	500930	501658	-	729	243				hypothetical protein
TGY1127_2_00454	501719	504052	+	2334	778	deaD_1	3.6.4.13		ATP-dependent RNA helicase DeaD
TGY1127_2_00455	504122	506692	-	2571	857	hrpB	3.6.4.13	COG1643	ATP-dependent RNA helicase HrpB
TGY1127_2_00456	506737	507675	-	939	313	lhpI	1.5.1.49	COG2423	Delta(1)-pyrroline-2-carboxylate reductase
TGY1127_2_00457	507836	510775	-	2940	980				hypothetical protein
TGY1127_2_00458	511051	512085	+	1035	345				hypothetical protein
TGY1127_2_00459	512082	513662	+	1581	527				hypothetical protein
TGY1127_2_00460	513708	514703	+	996	332				hypothetical protein
TGY1127_2_00461	514693	515454	+	762	254	btuD_2	7.6.2.8		Vitamin B12 import ATP-binding protein BtuD
TGY1127_2_00462	515451	516308	+	858	286	mntB_1			Manganese transport system membrane protein MntB
TGY1127_2_00463	516468	516556	-	89					tRNA-Ser(cga)
TGY1127_2_00464	516620	517324	-	705	235				hypothetical protein
TGY1127_2_00465	517285	519747	-	2463	821				hypothetical protein
TGY1127_2_00466	519744	520442	-	699	233				hypothetical protein
TGY1127_2_00467	520677	521147	-	471	157	tadA	3.5.4.33	COG0590	tRNA-specific adenosine deaminase
TGY1127_2_00468	521177	521815	+	639	213	upp	2.4.2.9		Uracil phosphoribosyltransferase
TGY1127_2_00469	522466	523269	+	804	268				hypothetical protein
TGY1127_2_00470	523388	523921	+	534	178		3.1.3.-	COG2062	putative protein
TGY1127_2_00471	524012	524326	+	315	105	gdx_1		COG2076	Guanidinium exporter
TGY1127_2_00472	524329	524703	+	375	125	gdx_2			Guanidinium exporter
TGY1127_2_00473	525081	526121	+	1041	347				hypothetical protein
TGY1127_2_00474	526465	526556	-	92					tRNA-Ser(gct)
TGY1127_2_00475	526680	528659	+	1980	660				hypothetical protein
TGY1127_2_00476	528712	529077	-	366	122	rskA			Anti-sigma-K factor RskA
TGY1127_2_00477	529294	529674	+	381	127				hypothetical protein
TGY1127_2_00478	529527	530090	-	564	188	sigK_1		COG1595	ECF RNA polymerase sigma factor SigK
TGY1127_2_00479	530497	531300	+	804	268				hypothetical protein
TGY1127_2_00480	531319	532032	+	714	238				hypothetical protein
TGY1127_2_00481	532435	534318	+	1884	628	dxs	2.2.1.7		1-deoxy-D-xylulose-5-phosphate synthase
TGY1127_2_00482	534354	536117	+	1764	588	ctaD_1	1.9.3.1	COG0843	putative cytochrome c oxidase subunit 1
TGY1127_2_00483	536176	536910	+	735	245				hypothetical protein
TGY1127_2_00484	537005	539272	-	2268	756	katE	1.11.1.6	COG0753	Catalase HPII
TGY1127_2_00485	539321	540508	-	1188	396		1.1.1.1	COG1063	putative zinc-binding alcohol dehydrogenase
TGY1127_2_00486	540741	541013	-	273	91				hypothetical protein
TGY1127_2_00487	541480	542172	-	693	231				hypothetical protein
TGY1127_2_00488	542471	543961	+	1491	497	potE			Putrescine transporter PotE
TGY1127_2_00489	543958	545286	+	1329	443	pao	1.4.3.24		Pseudooxynicotine oxidase
TGY1127_2_00490	545480	546934	-	1455	485	xylT_2			D-xylose transporter
TGY1127_2_00491	547250	548266	-	1017	339	lacI		COG1609	Lactose operon repressor
TGY1127_2_00492	548578	550212	+	1635	545	xylB_1	2.7.1.17		Xylulose kinase
TGY1127_2_00493	550272	551030	+	759	253	ulaF	5.1.3.4		L-ribulose-5-phosphate 4-epimerase UlaF
TGY1127_2_00494	551027	552538	+	1512	504	araA	5.3.1.4		L-arabinose isomerase
TGY1127_2_00495	552694	553965	-	1272	424	oxyE	1.14.13.232		6-methylpretetramide 4-monooxygenase
TGY1127_2_00496	553987	554589	-	603	201				hypothetical protein
TGY1127_2_00497	554839	554927	-	89					tRNA-Ser(tga)
TGY1127_2_00498	555044	556108	+	1065	355	qorA_1	1.6.5.5	COG0604	Quinone oxidoreductase 1
TGY1127_2_00499	556195	558477	+	2283	761	cstA		COG1966	Peptide transporter CstA
TGY1127_2_00500	558499	558705	+	207	69				hypothetical protein
TGY1127_2_00501	559063	559800	-	738	246	tcyC	3.6.3.-	COG1126	L-cystine import ATP-binding protein TcyC
TGY1127_2_00502	559793	560467	-	675	225	tcyB		COG0765	L-cystine transport system permease protein TcyB
TGY1127_2_00503	560481	561314	-	834	278			COG0834	putative amino-acid ABC transporter-binding protein
TGY1127_2_00504	561331	562464	-	1134	378	mccB	4.4.1.1	COG0626	Cystathionine gamma-lyase
TGY1127_2_00505	562791	563291	+	501	167				hypothetical protein
TGY1127_2_00506	563472	563927	-	456	152	ohrR_1			Organic hydroperoxide resistance transcriptional regulator
TGY1127_2_00507	564054	564239	+	186	62				hypothetical protein
TGY1127_2_00508	564328	564963	-	636	212	liaR		COG2197	Transcriptional regulatory protein LiaR
TGY1127_2_00509	564960	566351	-	1392	464				hypothetical protein
TGY1127_2_00510	566423	567559	+	1137	379			COG0577	putative ABC transporter permease
TGY1127_2_00511	567562	568314	+	753	251	ytrE		COG1136	ABC transporter ATP-binding protein YtrE
TGY1127_2_00512	568409	569260	-	852	284	citE	4.1.3.6	COG2301	Citrate lyase subunit beta
TGY1127_2_00513	569532	569607	-	76					tRNA-Thr(cgt)
TGY1127_2_00514	569783	570460	+	678	226	yhfK	4.-.-.-	COG0702	putative sugar epimerase YhfK
TGY1127_2_00515	570470	570811	+	342	114	acyP	3.6.1.7	COG1254	Acylphosphatase
TGY1127_2_00516	570892	571815	+	924	308	czcD		COG1230	Cadmium, cobalt and zinc/H(+)-K(+) antiporter
TGY1127_2_00517	571812	572651	+	840	280				hypothetical protein
TGY1127_2_00518	572767	573594	+	828	276				hypothetical protein
TGY1127_2_00519	573674	575170	-	1497	499	purB	4.3.2.2	COG0015	Adenylosuccinate lyase
TGY1127_2_00520	575321	575863	+	543	181				hypothetical protein
TGY1127_2_00521	575851	577374	+	1524	508				hypothetical protein
TGY1127_2_00522	577447	578604	+	1158	386	pat	2.6.1.-	COG0079	Putative phenylalanine aminotransferase
TGY1127_2_00523	578699	579862	+	1164	388	bkdA	1.2.4.4	COG1071	3-methyl-2-oxobutanoate dehydrogenase subunit alpha
TGY1127_2_00524	579865	580869	+	1005	335	bkdB	1.2.4.4	COG0022	3-methyl-2-oxobutanoate dehydrogenase subunit beta
TGY1127_2_00525	580896	582569	+	1674	558				hypothetical protein
TGY1127_2_00526	582726	583778	-	1053	351				hypothetical protein
TGY1127_2_00527	583775	584506	-	732	244	dapH_1	2.3.1.89		2,3,4,5-tetrahydropyridine-2,6-dicarboxylate N-acetyltransferase
TGY1127_2_00528	584560	584736	-	177	59				hypothetical protein
TGY1127_2_00529	584752	586458	+	1707	569	lcfB_1	6.2.1.3	COG0318	Long-chain-fatty-acid--CoA ligase
TGY1127_2_00530	586546	587259	-	714	238	metP		COG2011	Methionine import system permease protein MetP
TGY1127_2_00531	587256	588314	-	1059	353	metN	3.6.3.-	COG1135	Methionine import ATP-binding protein MetN
TGY1127_2_00532	588442	589329	-	888	296				hypothetical protein
TGY1127_2_00533	589742	591163	+	1422	474	csbX		COG0477	Alpha-ketoglutarate permease
TGY1127_2_00534	591406	592353	-	948	316	sorC		COG2390	Sorbitol operon regulator
TGY1127_2_00535	592497	593591	+	1095	365	eltD	1.1.1.-	COG1063	Erythritol/L-threitol dehydrogenase
TGY1127_2_00536	593721	595412	+	1692	564	lerK	2.7.1.209	COG2376	L-erythrulose 1-kinase
TGY1127_2_00537	595482	596987	+	1506	502	mtlK	1.1.1.67	COG0246	Mannitol 2-dehydrogenase
TGY1127_2_00538	597077	598465	+	1389	463	xylB_2	2.7.1.17	COG1070	Xylulose kinase
TGY1127_2_00539	598543	599289	-	747	249	golD	1.1.1.6		NAD-dependent glycerol dehydrogenase
TGY1127_2_00540	599304	600806	-	1503	501	xylB_3	2.7.1.17	COG1070	Xylulose kinase
TGY1127_2_00541	600864	601556	-	693	231				hypothetical protein
TGY1127_2_00542	601829	602563	-	735	245	gph_1	3.1.3.18		Phosphoglycolate phosphatase
TGY1127_2_00543	602834	603895	+	1062	354				hypothetical protein
TGY1127_2_00544	603908	604948	+	1041	347	yfiZ		COG0609	putative siderophore transport system permease protein YfiZ
TGY1127_2_00545	604945	606021	+	1077	359	yfhA		COG0609	putative siderophore transport system permease protein YfhA
TGY1127_2_00546	606027	606848	+	822	274	fepC_1		COG1120	Ferric enterobactin transport ATP-binding protein FepC
TGY1127_2_00547	606845	607828	+	984	328				hypothetical protein
TGY1127_2_00548	607960	608817	+	858	286				hypothetical protein
TGY1127_2_00549	609094	609330	+	237	79	rpmB		COG0227	50S ribosomal protein L28
TGY1127_2_00550	609333	609503	+	171	57	rpmG2		COG0267	50S ribosomal protein L33 2
TGY1127_2_00551	609509	609814	+	306	102	rpsN		COG0199	30S ribosomal protein S14
TGY1127_2_00552	609883	610167	+	285	95	hup		COG0776	DNA-binding protein HB1
TGY1127_2_00553	610353	610991	+	639	213				hypothetical protein
TGY1127_2_00554	611072	611719	+	648	216				hypothetical protein
TGY1127_2_00555	611734	612411	+	678	226				hypothetical protein
TGY1127_2_00556	612424	613746	+	1323	441	efeN_2	1.11.1.-	COG2837	putative deferrochelatase/peroxidase EfeN
TGY1127_2_00557	613826	616096	+	2271	757				hypothetical protein
TGY1127_2_00558	616265	618199	+	1935	645	resA_1			Thiol-disulfide oxidoreductase ResA
TGY1127_2_00559	618221	619255	-	1035	345				hypothetical protein
TGY1127_2_00560	619273	619980	+	708	236				hypothetical protein
TGY1127_2_00561	619990	620643	+	654	218	cmoM	2.1.1.-		tRNA 5-carboxymethoxyuridine methyltransferase
TGY1127_2_00562	620725	620798	-	74					tRNA-Gly(ccc)
TGY1127_2_00563	620894	621478	+	585	195	dcd	3.5.4.30	COG0717	dCTP deaminase, dUMP-forming
TGY1127_2_00564	621488	622759	+	1272	424				hypothetical protein
TGY1127_2_00565	622795	623877	+	1083	361				hypothetical protein
TGY1127_2_00566	623798	625135	-	1338	446				hypothetical protein
TGY1127_2_00567	625342	628503	+	3162	1054	ndhB	7.1.1.-		NAD(P)H-quinone oxidoreductase subunit 2, chloroplastic
TGY1127_2_00568	628500	629075	+	576	192				hypothetical protein
TGY1127_2_00569	629072	630697	+	1626	542	mrpD		COG0651	Na(+)/H(+) antiporter subunit D
TGY1127_2_00570	630699	631283	+	585	195				hypothetical protein
TGY1127_2_00571	631280	631663	+	384	128				hypothetical protein
TGY1127_2_00572	631664	632137	+	474	158				hypothetical protein
TGY1127_2_00573	632210	632482	-	273	91				hypothetical protein
TGY1127_2_00574	632780	633451	+	672	224	ykoE		COG4721	Putative HMP/thiamine permease protein YkoE
TGY1127_2_00575	633448	635109	+	1662	554	ykoD_1	3.6.3.-	COG1122	Putative HMP/thiamine import ATP-binding protein YkoD
TGY1127_2_00576	635097	635888	+	792	264	ykoC			Putative HMP/thiamine permease protein YkoC
TGY1127_2_00577	636027	636818	+	792	264	yknY	3.6.3.-	COG1136	putative ABC transporter ATP-binding protein YknY
TGY1127_2_00578	636820	638238	+	1419	473				hypothetical protein
TGY1127_2_00579	638311	639567	-	1257	419	amdA	3.5.1.4	COG2421	Acetamidase
TGY1127_2_00580	639630	639914	+	285	95				hypothetical protein
TGY1127_2_00581	639991	640872	-	882	294				hypothetical protein
TGY1127_2_00582	640928	642163	-	1236	412	bcr			Bicyclomycin resistance protein
TGY1127_2_00583	642203	642805	-	603	201				hypothetical protein
TGY1127_2_00584	642802	643341	-	540	180	ptpA	3.1.3.48	COG0394	putative low molecular weight protein-tyrosine-phosphatase
TGY1127_2_00585	643348	643935	-	588	196				hypothetical protein
TGY1127_2_00586	644112	644897	+	786	262				hypothetical protein
TGY1127_2_00587	645123	646982	+	1860	620	dnaK		COG0443	Chaperone protein DnaK
TGY1127_2_00588	646982	647605	+	624	208	grpE			Protein GrpE
TGY1127_2_00589	647783	648823	+	1041	347	dnaJ		COG0484	Chaperone protein DnaJ
TGY1127_2_00590	648827	649267	+	441	147				hypothetical protein
TGY1127_2_00591	649306	650055	-	750	250	trmB	2.1.1.33	COG0220	tRNA (guanine-N(7)-)-methyltransferase
TGY1127_2_00592	650181	651701	-	1521	507	alsT_1		COG1115	Amino-acid carrier protein AlsT
TGY1127_2_00593	651929	652357	-	429	143				hypothetical protein
TGY1127_2_00594	652483	653148	-	666	222		3.1.3.-	COG0637	Phosphorylated carbohydrates phosphatase
TGY1127_2_00595	653350	653856	+	507	169				hypothetical protein
TGY1127_2_00596	654024	656624	+	2601	867	clpB		COG0542	Chaperone protein ClpB
TGY1127_2_00597	656762	658018	-	1257	419	lldD	1.1.-.-	COG1304	Putative L-lactate dehydrogenase
TGY1127_2_00598	658100	659068	+	969	323	SIRT4	2.3.1.286		NAD-dependent protein lipoamidase sirtuin-4, mitochondrial
TGY1127_2_00599	659241	659447	+	207	69				hypothetical protein
TGY1127_2_00600	659607	660758	-	1152	384	purM	6.3.3.1	COG0150	Phosphoribosylformylglycinamidine cyclo-ligase
TGY1127_2_00601	660789	662438	-	1650	550	purF	2.4.2.14	COG0034	Amidophosphoribosyltransferase
TGY1127_2_00602	662552	662908	-	357	119				hypothetical protein
TGY1127_2_00603	662905	663315	-	411	137				hypothetical protein
TGY1127_2_00604	663319	664323	-	1005	335				hypothetical protein
TGY1127_2_00605	664443	665954	-	1512	504	emrY			putative multidrug resistance protein EmrY
TGY1127_2_00606	666071	666688	+	618	206				hypothetical protein
TGY1127_2_00607	666797	667666	-	870	290	ssuC_2		COG0600	Putative aliphatic sulfonates transport permease protein SsuC
TGY1127_2_00608	667674	668537	-	864	288	nrtD_2	7.3.2.4	COG1116	Nitrate import ATP-binding protein NrtD
TGY1127_2_00609	668546	669595	-	1050	350				hypothetical protein
TGY1127_2_00610	669741	670961	+	1221	407	ssuD	1.14.14.5	COG2141	Alkanesulfonate monooxygenase
TGY1127_2_00611	671065	672345	+	1281	427	purD	6.3.4.13	COG0151	Phosphoribosylamine--glycine ligase
TGY1127_2_00612	672419	673342	+	924	308	purC	6.3.2.6	COG0152	Phosphoribosylaminoimidazole-succinocarboxamide synthase
TGY1127_2_00613	673306	674037	-	732	244	glcC_1		COG2186	Glc operon transcriptional activator
TGY1127_2_00614	674074	675738	-	1665	555	glcA		COG1620	Glycolate permease GlcA
TGY1127_2_00615	676160	676963	+	804	268	lutA		COG0247	Lactate utilization protein A
TGY1127_2_00616	676966	678726	+	1761	587	lutB		COG1139	Lactate utilization protein B
TGY1127_2_00617	678729	679373	+	645	215	lutC		COG1556	Lactate utilization protein C
TGY1127_2_00618	679592	680230	+	639	213				hypothetical protein
TGY1127_2_00619	680332	681216	-	885	295	hdfR_1			HTH-type transcriptional regulator HdfR
TGY1127_2_00620	681384	682253	+	870	290	lcdH	1.1.1.108		L-carnitine dehydrogenase
TGY1127_2_00621	682250	683755	+	1506	502	frc_1	2.8.3.16		Formyl-CoA:oxalate CoA-transferase
TGY1127_2_00622	683752	684633	+	882	294				hypothetical protein
TGY1127_2_00623	684670	685290	-	621	207	udk	2.7.1.48	COG0572	Uridine kinase
TGY1127_2_00624	685581	686648	-	1068	356	adhA	1.1.1.-	COG1064	putative formaldehyde dehydrogenase AdhA
TGY1127_2_00625	686825	688312	+	1488	496	stp			Multidrug resistance protein Stp
TGY1127_2_00626	688424	688500	-	77					tRNA-Pro(cgg)
TGY1127_2_00627	688623	691550	-	2928	976				hypothetical protein
TGY1127_2_00628	691576	693414	-	1839	613		3.6.3.-	COG1132	Putative multidrug export ATP-binding/permease protein
TGY1127_2_00629	693407	695335	-	1929	643		3.6.3.-	COG1132	Putative multidrug export ATP-binding/permease protein
TGY1127_2_00630	695413	696366	-	954	318				hypothetical protein
TGY1127_2_00631	696373	698586	-	2214	738	pbpG		COG0744	Penicillin-binding protein 2D
TGY1127_2_00632	698729	698929	+	201	67				hypothetical protein
TGY1127_2_00633	698934	699416	+	483	161	tdcF	3.5.4.-	COG0251	Putative reactive intermediate deaminase TdcF
TGY1127_2_00634	699403	700389	+	987	329				hypothetical protein
TGY1127_2_00635	700479	701156	-	678	226	crp		COG0664	CRP-like cAMP-activated global transcriptional regulator
TGY1127_2_00636	701443	702621	+	1179	393		3.4.21.-	COG0265	Serine protease
TGY1127_2_00637	702661	703092	-	432	144	aroQ	4.2.1.10	COG0757	3-dehydroquinate dehydratase
TGY1127_2_00638	703182	705119	-	1938	646	acsA_3	6.2.1.1	COG0365	Acetyl-coenzyme A synthetase
TGY1127_2_00639	705310	706188	+	879	293	nth	4.2.99.18		Endonuclease III
TGY1127_2_00640	706262	706918	+	657	219	nudL	3.6.1.-		putative Nudix hydrolase NudL
TGY1127_2_00641	706982	708757	-	1776	592				hypothetical protein
TGY1127_2_00642	709301	710683	+	1383	461				hypothetical protein
TGY1127_2_00643	710680	711786	+	1107	369			COG4962	Putative conjugal transfer protein
TGY1127_2_00644	711801	712667	+	867	289				hypothetical protein
TGY1127_2_00645	712664	713212	+	549	183				hypothetical protein
TGY1127_2_00646	713275	713532	+	258	86				hypothetical protein
TGY1127_2_00647	713645	714106	+	462	154				hypothetical protein
TGY1127_2_00648	714172	714582	+	411	137				hypothetical protein
TGY1127_2_00649	714517	716736	-	2220	740				hypothetical protein
TGY1127_2_00650	717177	717620	+	444	148				hypothetical protein
TGY1127_2_00651	717689	718597	+	909	303				hypothetical protein
TGY1127_2_00652	718594	719685	-	1092	364				hypothetical protein
TGY1127_2_00653	719776	721401	+	1626	542	prmC_1	2.1.1.297		Release factor glutamine methyltransferase
TGY1127_2_00654	721603	724452	+	2850	950	topA	5.6.2.1	COG0550	DNA topoisomerase 1
TGY1127_2_00655	724454	725437	+	984	328	ppx1	3.6.1.11	COG0248	Exopolyphosphatase 1
TGY1127_2_00656	725443	726270	+	828	276			COG1082	putative protein
TGY1127_2_00657	726448	727299	+	852	284	proC	1.5.1.2	COG0345	Pyrroline-5-carboxylate reductase
TGY1127_2_00658	727371	728039	-	669	223	ktrA		COG0569	Ktr system potassium uptake protein A
TGY1127_2_00659	728032	729441	-	1410	470	ktrB		COG0168	Ktr system potassium uptake protein B
TGY1127_2_00660	729602	730774	+	1173	391	acuC			Acetoin utilization protein AcuC
TGY1127_2_00661	730883	731695	+	813	271				hypothetical protein
TGY1127_2_00662	731757	732722	+	966	322				hypothetical protein
TGY1127_2_00663	732904	733002	+	99	33				hypothetical protein
TGY1127_2_00664	733104	733409	+	306	102				hypothetical protein
TGY1127_2_00665	733441	734154	+	714	238			COG0406	putative protein
TGY1127_2_00666	734278	734916	+	639	213	resA_2			Thiol-disulfide oxidoreductase ResA
TGY1127_2_00667	734925	735692	+	768	256				hypothetical protein
TGY1127_2_00668	735753	737378	+	1626	542	ccs1			Cytochrome c biogenesis protein Ccs1
TGY1127_2_00669	737458	738573	+	1116	372	ccsA			Cytochrome c biogenesis protein CcsA
TGY1127_2_00670	738665	739030	-	366	122				hypothetical protein
TGY1127_2_00671	739105	739398	+	294	98				hypothetical protein
TGY1127_2_00672	739409	740347	-	939	313	gltC_3			HTH-type transcriptional regulator GltC
TGY1127_2_00673	740528	740779	+	252	84				hypothetical protein
TGY1127_2_00674	740871	742193	-	1323	441	yycB_2		COG2807	putative transporter YycB
TGY1127_2_00675	742198	743073	-	876	292	menA	2.5.1.74	COG1575	1,4-dihydroxy-2-naphthoate octaprenyltransferase
TGY1127_2_00676	743180	744391	-	1212	404	menE_1	6.2.1.26	COG0318	putative 2-succinylbenzoate--CoA ligase
TGY1127_2_00677	744433	745374	-	942	314	menB_1	4.1.3.36	COG0447	1,4-dihydroxy-2-naphthoyl-CoA synthase
TGY1127_2_00678	745477	746991	-	1515	505	opuE_1		COG0591	Osmoregulated proline transporter OpuE
TGY1127_2_00679	747145	748089	-	945	315				hypothetical protein
TGY1127_2_00680	748076	749044	-	969	323	gluQ	6.1.1.-		Glutamyl-Q tRNA(Asp) synthetase
TGY1127_2_00681	749071	750057	+	987	329				hypothetical protein
TGY1127_2_00682	750136	751077	-	942	314				hypothetical protein
TGY1127_2_00683	751214	752269	+	1056	352	menC	4.2.1.113	COG4948	o-succinylbenzoate synthase
TGY1127_2_00684	752271	752690	+	420	140				hypothetical protein
TGY1127_2_00685	752674	753738	-	1065	355				hypothetical protein
TGY1127_2_00686	753735	754733	-	999	333				hypothetical protein
TGY1127_2_00687	754730	755977	-	1248	416				hypothetical protein
TGY1127_2_00688	755998	756816	-	819	273				hypothetical protein
TGY1127_2_00689	756813	757847	-	1035	345	btuF			Vitamin B12-binding protein
TGY1127_2_00690	757921	758751	-	831	277	fecE		COG1120	Fe(3+) dicitrate transport ATP-binding protein FecE
TGY1127_2_00691	758748	759887	-	1140	380			COG0609	putative ABC transporter permease protein
TGY1127_2_00692	759917	761686	+	1770	590	menD	2.2.1.9	COG1165	2-succinyl-5-enolpyruvyl-6-hydroxy-3-cyclohexene-1-carboxylate synthase
TGY1127_2_00693	761785	764274	-	2490	830				hypothetical protein
TGY1127_2_00694	764304	765065	-	762	254				hypothetical protein
TGY1127_2_00695	765100	767631	-	2532	844				hypothetical protein
TGY1127_2_00696	767612	768235	-	624	208				hypothetical protein
TGY1127_2_00697	768469	769116	+	648	216	menG	2.1.1.163	COG2226	Demethylmenaquinone methyltransferase
TGY1127_2_00698	769121	770455	+	1335	445	menJ	1.3.99.38	COG0644	Menaquinone reductase
TGY1127_2_00699	770452	771597	+	1146	382				hypothetical protein
TGY1127_2_00700	771879	772805	-	927	309				hypothetical protein
TGY1127_2_00701	773023	774204	+	1182	394	fprA_1	1.18.1.2	COG0493	NADPH-ferredoxin reductase FprA
TGY1127_2_00702	774216	774677	+	462	154	cinC			Cindoxin
TGY1127_2_00703	774679	775926	+	1248	416		1.14.-.-	COG2124	Cytochrome P450 130
TGY1127_2_00704	775923	776411	+	489	163				hypothetical protein
TGY1127_2_00705	776398	777372	+	975	325	iolS_1	1.1.1.-	COG0667	Aldo-keto reductase IolS
TGY1127_2_00706	777369	778163	+	795	265				hypothetical protein
TGY1127_2_00707	778335	779768	+	1434	478	iolT_5			Major myo-inositol transporter IolT
TGY1127_2_00708	780027	780548	-	522	174				hypothetical protein
TGY1127_2_00709	780647	781150	-	504	168				hypothetical protein
TGY1127_2_00710	781172	781666	-	495	165				hypothetical protein
TGY1127_2_00711	781812	782513	-	702	234				hypothetical protein
TGY1127_2_00712	782631	784367	-	1737	579				hypothetical protein
TGY1127_2_00713	784485	785126	+	642	214				hypothetical protein
TGY1127_2_00714	785310	786674	-	1365	455				hypothetical protein
TGY1127_2_00715	786801	788243	+	1443	481				hypothetical protein
TGY1127_2_00716	788357	789856	-	1500	500	katA	1.11.1.6	COG0753	Catalase
TGY1127_2_00717	789907	790458	-	552	184				hypothetical protein
TGY1127_2_00718	790702	791598	+	897	299	htpX_2	3.4.24.-	COG0501	Protease HtpX
TGY1127_2_00719	791632	792123	-	492	164				hypothetical protein
TGY1127_2_00720	792298	792621	+	324	108				hypothetical protein
TGY1127_2_00721	792806	792889	+	84					tRNA-Tyr(gta)
TGY1127_2_00722	793078	793488	+	411	137	trxC		COG0526	Putative thioredoxin 2
TGY1127_2_00723	793530	794531	-	1002	334				hypothetical protein
TGY1127_2_00724	794613	796136	+	1524	508				hypothetical protein
TGY1127_2_00725	796446	798344	+	1899	633	deaD_2	3.6.4.13	COG0513	ATP-dependent RNA helicase DeaD
TGY1127_2_00726	798425	798497	+	73					tRNA-Thr(ggt)
TGY1127_2_00727	798551	798625	+	75					tRNA-Met(cat)
TGY1127_2_00728	798895	799353	+	459	153				hypothetical protein
TGY1127_2_00729	799356	799817	+	462	154				hypothetical protein
TGY1127_2_00730	800069	801394	+	1326	442	ybjJ			Inner membrane protein YbjJ
TGY1127_2_00731	801401	802534	+	1134	378	murB	1.3.1.98	COG0812	UDP-N-acetylenolpyruvoylglucosamine reductase
TGY1127_2_00732	802747	803256	+	510	170				hypothetical protein
TGY1127_2_00733	803253	803708	-	456	152				hypothetical protein
TGY1127_2_00734	803718	804896	-	1179	393	asd	1.2.1.11	COG0136	Aspartate-semialdehyde dehydrogenase
TGY1127_2_00735	804971	805501	-	531	177				hypothetical protein
TGY1127_2_00736	805588	806295	-	708	236	thyA	2.1.1.45	COG0207	Thymidylate synthase ThyA
TGY1127_2_00737	806408	807352	-	945	315	mutT1	3.6.1.55	COG0406	putative 8-oxo-dGTP diphosphatase 1
TGY1127_2_00738	807416	810670	-	3255	1085	ppk	2.7.4.1		Polyphosphate kinase
TGY1127_2_00739	810916	811602	-	687	229	walR		COG0745	Transcriptional regulatory protein WalR
TGY1127_2_00740	811880	812575	+	696	232				hypothetical protein
TGY1127_2_00741	812572	812682	+	111	37				hypothetical protein
TGY1127_2_00742	812747	813352	+	606	202				hypothetical protein
TGY1127_2_00743	813349	814500	+	1152	384	gcvT_1	2.1.2.10		Aminomethyltransferase
TGY1127_2_00744	814611	815642	-	1032	344	pfp	2.7.1.90		Pyrophosphate--fructose 6-phosphate 1-phosphotransferase
TGY1127_2_00745	815852	817255	-	1404	468	aspC1	2.6.1.1	COG0436	Aspartate aminotransferase
TGY1127_2_00746	817371	817444	+	74					tRNA-Trp(cca)
TGY1127_2_00747	817538	817822	+	285	95	secE			Protein translocase subunit SecE
TGY1127_2_00748	817905	818756	+	852	284	nusG			Transcription termination/antitermination protein NusG
TGY1127_2_00749	818997	819425	+	429	143	rplK		COG0080	50S ribosomal protein L11
TGY1127_2_00750	819562	820257	+	696	232	rplA		COG0081	50S ribosomal protein L1
TGY1127_2_00751	820425	821480	+	1056	352	btuD_3	7.6.2.8		Vitamin B12 import ATP-binding protein BtuD
TGY1127_2_00752	821782	822321	+	540	180	rplJ		COG0244	50S ribosomal protein L10
TGY1127_2_00753	822442	822831	+	390	130	rplL		COG0222	50S ribosomal protein L7/L12
TGY1127_2_00754	823279	824472	-	1194	398				hypothetical protein
TGY1127_2_00755	824469	825125	-	657	219	mobA_1	2.7.7.77		Molybdenum cofactor guanylyltransferase
TGY1127_2_00756	825129	825398	-	270	90				hypothetical protein
TGY1127_2_00757	825402	826442	-	1041	347	moaA	4.1.99.22		GTP 3',8-cyclase
TGY1127_2_00758	826659	827489	+	831	277	modA		COG0725	Molybdate-binding protein ModA
TGY1127_2_00759	827473	828348	+	876	292	cysW		COG4208	Sulfate transport system permease protein CysW
TGY1127_2_00760	828341	829624	+	1284	428	moeA	2.10.1.1	COG0303	Molybdopterin molybdenumtransferase
TGY1127_2_00761	829621	830112	+	492	164	moaC2	4.6.1.17	COG0315	Cyclic pyranopterin monophosphate synthase 2
TGY1127_2_00762	830109	830594	+	486	162	mog	2.7.7.75	COG0521	Molybdopterin adenylyltransferase
TGY1127_2_00763	830584	831054	+	471	157	moaE2	2.8.1.12	COG0314	Molybdopterin synthase catalytic subunit 2
TGY1127_2_00764	831148	832590	-	1443	481	xylT_3			D-xylose transporter
TGY1127_2_00765	832975	835848	+	2874	958	gcvP	1.4.4.2	COG0403	putative glycine dehydrogenase (decarboxylating)
TGY1127_2_00766	835877	837061	+	1185	395	gcvT_2	2.1.2.10	COG0404	Aminomethyltransferase
TGY1127_2_00767	837118	838566	+	1449	483	sdaA	4.3.1.17	COG1760	L-serine dehydratase
TGY1127_2_00768	838913	842428	+	3516	1172	rpoB	2.7.7.6	COG0085	DNA-directed RNA polymerase subunit beta
TGY1127_2_00769	842482	846375	+	3894	1298	rpoC	2.7.7.6	COG0086	DNA-directed RNA polymerase subunit beta'
TGY1127_2_00770	846621	847454	+	834	278				hypothetical protein
TGY1127_2_00771	847454	848098	+	645	215	pcaG	1.13.11.3	COG3485	Protocatechuate 3,4-dioxygenase alpha chain
TGY1127_2_00772	848102	849340	+	1239	413	pcaB	5.5.1.2	COG0015	3-carboxy-cis,cis-muconate cycloisomerase
TGY1127_2_00773	849337	850614	+	1278	426	rutD	3.5.1.-		Putative aminoacrylate hydrolase RutD
TGY1127_2_00774	850655	851854	+	1200	400	paaJ	2.3.1.174	COG0183	3-oxoadipyl-CoA/3-oxo-5,6-dehydrosuberyl-CoA thiolase
TGY1127_2_00775	851861	852547	+	687	229	pcaI	2.8.3.6	COG1788	3-oxoadipate CoA-transferase subunit A
TGY1127_2_00776	852544	853269	+	726	242	pcaJ	2.8.3.6	COG2057	3-oxoadipate CoA-transferase subunit B
TGY1127_2_00777	853266	854051	+	786	262	pcaR		COG1414	Pca regulon regulatory protein
TGY1127_2_00778	854224	854400	-	177	59				hypothetical protein
TGY1127_2_00779	854450	854824	+	375	125	rpsL			30S ribosomal protein S12
TGY1127_2_00780	854824	855294	+	471	157	rpsG		COG0049	30S ribosomal protein S7
TGY1127_2_00781	855361	857475	+	2115	705	fusA		COG0480	Elongation factor G
TGY1127_2_00782	857657	858847	+	1191	397	tuf		COG0050	Elongation factor Tu
TGY1127_2_00783	859183	860784	+	1602	534	choA	1.1.3.6		Cholesterol oxidase
TGY1127_2_00784	860799	861422	+	624	208				hypothetical protein
TGY1127_2_00785	861270	861842	-	573	191				hypothetical protein
TGY1127_2_00786	861902	862210	+	309	103	rpsJ		COG0051	30S ribosomal protein S10
TGY1127_2_00787	862227	862883	+	657	219	rplC		COG0087	50S ribosomal protein L3
TGY1127_2_00788	862889	863512	+	624	208	rplD		COG0088	50S ribosomal protein L4
TGY1127_2_00789	863509	863811	+	303	101	rplW		COG0089	50S ribosomal protein L23
TGY1127_2_00790	863847	864686	+	840	280	rplB		COG0090	50S ribosomal protein L2
TGY1127_2_00791	864699	864980	+	282	94	rpsS		COG0185	30S ribosomal protein S19
TGY1127_2_00792	865043	865408	+	366	122	rplV		COG0091	50S ribosomal protein L22
TGY1127_2_00793	865409	866236	+	828	276	rpsC		COG0092	30S ribosomal protein S3
TGY1127_2_00794	866237	866653	+	417	139	rplP		COG0197	50S ribosomal protein L16
TGY1127_2_00795	866656	866982	+	327	109				hypothetical protein
TGY1127_2_00796	866979	867251	+	273	91	rpsQ		COG0186	30S ribosomal protein S17
TGY1127_2_00797	867383	868684	-	1302	434				hypothetical protein
TGY1127_2_00798	868823	869500	+	678	226				hypothetical protein
TGY1127_2_00799	869649	870728	+	1080	360	fepD_1		COG0609	Ferric enterobactin transport system permease protein FepD
TGY1127_2_00800	870725	871858	+	1134	378	fepG_1		COG4779	Ferric enterobactin transport system permease protein FepG
TGY1127_2_00801	871855	872670	+	816	272	fepC_2		COG1120	Ferric enterobactin transport ATP-binding protein FepC
TGY1127_2_00802	872722	873759	+	1038	346	fepB		COG4592	Ferrienterobactin-binding periplasmic protein
TGY1127_2_00803	873868	881016	+	7149	2383	dhbF_1		COG1020	Dimodular nonribosomal peptide synthase
TGY1127_2_00804	881087	881830	+	744	248	dhbF_2		COG1020	Dimodular nonribosomal peptide synthase
TGY1127_2_00805	881863	883332	+	1470	490	hsrA			putative transport protein HsrA
TGY1127_2_00806	883501	884535	+	1035	345	yfiY		COG0614	putative siderophore-binding lipoprotein YfiY
TGY1127_2_00807	884610	886931	+	2322	774				hypothetical protein
TGY1127_2_00808	886951	887961	+	1011	337				hypothetical protein
TGY1127_2_00809	887968	889029	+	1062	354	fepD_2		COG0609	Ferric enterobactin transport system permease protein FepD
TGY1127_2_00810	889026	890108	+	1083	361	fepG_2		COG4779	Ferric enterobactin transport system permease protein FepG
TGY1127_2_00811	890105	890914	+	810	270	fpuD	7.2.2.-	COG1120	Petrobactin import ATP-binding protein FpuD
TGY1127_2_00812	891075	893624	+	2550	850				hypothetical protein
TGY1127_2_00813	893973	894065	+	93	31				hypothetical protein
TGY1127_2_00814	894093	894464	+	372	124	rplN		COG0093	50S ribosomal protein L14
TGY1127_2_00815	894468	894803	+	336	112	rplX		COG0198	50S ribosomal protein L24
TGY1127_2_00816	894803	895363	+	561	187	rplE		COG0094	50S ribosomal protein L5
TGY1127_2_00817	895435	895833	+	399	133	rpsH		COG0096	30S ribosomal protein S8
TGY1127_2_00818	895861	896397	+	537	179	rplF		COG0097	50S ribosomal protein L6
TGY1127_2_00819	896400	896762	+	363	121	rplR		COG0256	50S ribosomal protein L18
TGY1127_2_00820	896759	897469	+	711	237				hypothetical protein
TGY1127_2_00821	897469	897678	+	210	70	rpmD		COG1841	50S ribosomal protein L30
TGY1127_2_00822	897681	898151	+	471	157	rplO		COG0200	50S ribosomal protein L15
TGY1127_2_00823	898386	899696	+	1311	437	secY		COG0201	Protein translocase subunit SecY
TGY1127_2_00824	899693	900256	+	564	188	adk	2.7.4.3	COG0563	Adenylate kinase
TGY1127_2_00825	900385	901212	+	828	276	map-1	3.4.11.18	COG0024	Methionine aminopeptidase 1
TGY1127_2_00826	901251	902426	+	1176	392	rlmN	2.1.1.192		putative dual-specificity RNA methyltransferase RlmN
TGY1127_2_00827	902727	902948	+	222	74	infA		COG0361	Translation initiation factor IF-1
TGY1127_2_00828	903079	903192	+	114	38	rpmJ		COG0257	50S ribosomal protein L36
TGY1127_2_00829	903345	903713	+	369	123	rpsM		COG0099	30S ribosomal protein S13
TGY1127_2_00830	903742	904146	+	405	135	rpsK		COG0100	30S ribosomal protein S11
TGY1127_2_00831	904320	905327	+	1008	336	rpoA	2.7.7.6	COG0202	DNA-directed RNA polymerase subunit alpha
TGY1127_2_00832	905424	906143	+	720	240				hypothetical protein
TGY1127_2_00833	906256	907305	+	1050	350	truA	5.4.99.12	COG0101	tRNA pseudouridine synthase A
TGY1127_2_00834	907597	908040	+	444	148	rplM		COG0102	50S ribosomal protein L13
TGY1127_2_00835	908074	908577	+	504	168	rpsI		COG0103	30S ribosomal protein S9
TGY1127_2_00836	908717	909829	+	1113	371				hypothetical protein
TGY1127_2_00837	909850	911208	+	1359	453	glmM	5.4.2.10	COG1109	Phosphoglucosamine mutase
TGY1127_2_00838	911302	911727	-	426	142	mscL		COG1970	Large-conductance mechanosensitive channel
TGY1127_2_00839	911853	912809	-	957	319	coaA	2.7.1.33	COG1072	Pantothenate kinase
TGY1127_2_00840	913054	915075	+	2022	674	mtlA		COG2213	PTS system mannitol-specific EIICBA component
TGY1127_2_00841	915072	916214	+	1143	381	mtlD	1.1.1.17	COG0246	Mannitol-1-phosphate 5-dehydrogenase
TGY1127_2_00842	916330	918204	+	1875	625	glmS	2.6.1.16	COG0449	Glutamine--fructose-6-phosphate aminotransferase [isomerizing]
TGY1127_2_00843	918302	918706	+	405	135	acpS	2.7.8.7		Holo-[acyl-carrier-protein] synthase
TGY1127_2_00844	918697	920346	+	1650	550	nnr		COG0062	Bifunctional NAD(P)H-hydrate repair enzyme Nnr
TGY1127_2_00845	920340	921827	-	1488	496				hypothetical protein
TGY1127_2_00846	921940	922707	-	768	256		3.1.3.-		putative phosphatase
TGY1127_2_00847	922740	923936	-	1197	399	mshA_4	2.4.1.250	COG0438	D-inositol 3-phosphate glycosyltransferase
TGY1127_2_00848	924140	925411	+	1272	424	alr	5.1.1.1	COG0787	Alanine racemase
TGY1127_2_00849	925408	926004	+	597	199				hypothetical protein
TGY1127_2_00850	926029	926760	+	732	244			COG1214	putative protein
TGY1127_2_00851	926757	927317	+	561	187				hypothetical protein
TGY1127_2_00852	927314	928450	+	1137	379	tsaD	2.3.1.234	COG0533	tRNA N6-adenosine threonylcarbamoyltransferase
TGY1127_2_00853	928462	929616	-	1155	385		6.3.2.2	COG2170	Putative glutamate--cysteine ligase 2
TGY1127_2_00854	929737	931011	-	1275	425				hypothetical protein
TGY1127_2_00855	931245	931541	+	297	99	groS		COG0234	10 kDa chaperonin
TGY1127_2_00856	931595	933181	+	1587	529	groL1_1			60 kDa chaperonin 1
TGY1127_2_00857	933268	933519	+	252	84				hypothetical protein
TGY1127_2_00858	933830	935947	+	2118	706				hypothetical protein
TGY1127_2_00859	936114	937703	+	1590	530	guaB	1.1.1.205	COG0516	Inosine-5'-monophosphate dehydrogenase
TGY1127_2_00860	937742	938875	+	1134	378		1.-.-.-	COG0516	putative oxidoreductase/MSMEI_1564
TGY1127_2_00861	938966	939976	+	1011	337				hypothetical protein
TGY1127_2_00862	939966	940529	+	564	188				hypothetical protein
TGY1127_2_00863	940688	942286	+	1599	533	guaA	6.3.5.2	COG0518	GMP synthase [glutamine-hydrolyzing]
TGY1127_2_00864	942318	946748	+	4431	1477				hypothetical protein
TGY1127_2_00865	947160	947843	-	684	228				hypothetical protein
TGY1127_2_00866	947954	948244	-	291	97				hypothetical protein
TGY1127_2_00867	948286	948918	-	633	211		6.3.3.2	COG0212	5-formyltetrahydrofolate cyclo-ligase
TGY1127_2_00868	949119	950033	+	915	305	gtaB	2.7.7.9	COG1210	UTP--glucose-1-phosphate uridylyltransferase
TGY1127_2_00869	950207	951298	+	1092	364				hypothetical protein
TGY1127_2_00870	951432	952991	+	1560	520				putative protein
TGY1127_2_00871	953371	953964	+	594	198				hypothetical protein
TGY1127_2_00872	954137	954210	-	74					tRNA-Ala(cgc)
TGY1127_2_00873	954409	955203	+	795	265				hypothetical protein
TGY1127_2_00874	955139	956164	-	1026	342				hypothetical protein
TGY1127_2_00875	956261	956692	+	432	144	nudI	3.6.1.12		Nucleoside triphosphatase NudI
TGY1127_2_00876	956739	957770	+	1032	344				hypothetical protein
TGY1127_2_00877	957903	959123	+	1221	407	aspC	2.6.1.1	COG0436	putative aspartate aminotransferase
TGY1127_2_00878	959185	959424	-	240	80	xseB	3.1.11.6		Exodeoxyribonuclease 7 small subunit
TGY1127_2_00879	959490	960815	-	1326	442	xseA	3.1.11.6	COG1570	Exodeoxyribonuclease 7 large subunit
TGY1127_2_00880	960914	961846	+	933	311				hypothetical protein
TGY1127_2_00881	961843	963048	-	1206	402				hypothetical protein
TGY1127_2_00882	963305	963463	-	159	53				hypothetical protein
TGY1127_2_00883	963705	963860	-	156	52				hypothetical protein
TGY1127_2_00884	963942	964418	+	477	159				hypothetical protein
TGY1127_2_00885	964438	965523	+	1086	362	ychF		COG0012	Ribosome-binding ATPase YchF
TGY1127_2_00886	965886	966467	-	582	194				hypothetical protein
TGY1127_2_00887	966544	967623	+	1080	360				hypothetical protein
TGY1127_2_00888	967701	968111	-	411	137				hypothetical protein
TGY1127_2_00889	968225	969214	+	990	330				hypothetical protein
TGY1127_2_00890	969226	969561	-	336	112				hypothetical protein
TGY1127_2_00891	969816	970607	-	792	264		3.1.1.3		Lipase 2
TGY1127_2_00892	970714	971646	-	933	311				hypothetical protein
TGY1127_2_00893	971738	972580	-	843	281		1.-.-.-		putative oxidoreductase
TGY1127_2_00894	973070	973663	+	594	198				hypothetical protein
TGY1127_2_00895	974129	974710	-	582	194				hypothetical protein
TGY1127_2_00896	974810	975496	-	687	229				hypothetical protein
TGY1127_2_00897	975561	976316	+	756	252	fabG_1	1.1.1.100		3-oxoacyl-[acyl-carrier-protein] reductase FabG
TGY1127_2_00898	976344	976442	+	99	33				hypothetical protein
TGY1127_2_00899	976454	977149	-	696	232	mug	3.2.2.28		G/U mismatch-specific DNA glycosylase
TGY1127_2_00900	977286	978230	+	945	315		1.3.1.103		2-haloacrylate reductase
TGY1127_2_00901	978391	979743	+	1353	451				hypothetical protein
TGY1127_2_00902	979898	981808	-	1911	637	kup			Low affinity potassium transport system protein kup
TGY1127_2_00903	982294	982605	+	312	104				hypothetical protein
TGY1127_2_00904	982605	983129	+	525	175				hypothetical protein
TGY1127_2_00905	983081	983281	+	201	67				hypothetical protein
TGY1127_2_00906	983278	985212	-	1935	645				hypothetical protein
TGY1127_2_00907	985214	986176	-	963	321				hypothetical protein
TGY1127_2_00908	986186	987520	-	1335	445	snaA			Pristinamycin IIA synthase subunit A
TGY1127_2_00909	987770	988675	+	906	302	sseA	2.8.1.1	COG2897	Putative thiosulfate sulfurtransferase SseA
TGY1127_2_00910	988672	989115	+	444	148			COG2166	putative SufE-like protein
TGY1127_2_00911	989163	989663	+	501	167	tpx	1.11.1.15	COG2077	Thiol peroxidase
TGY1127_2_00912	989867	991348	+	1482	494	lysP		COG0833	Lysine-specific permease
TGY1127_2_00913	991627	993126	+	1500	500	csbC			putative metabolite transport protein CsbC
TGY1127_2_00914	993670	994632	+	963	321				hypothetical protein
TGY1127_2_00915	994648	994848	+	201	67				hypothetical protein
TGY1127_2_00916	994807	997029	-	2223	741	icd	1.1.1.42	COG2838	Isocitrate dehydrogenase [NADP]
TGY1127_2_00917	997620	998027	+	408	136				hypothetical protein
TGY1127_2_00918	998310	998597	+	288	96				hypothetical protein
TGY1127_2_00919	998810	1000492	-	1683	561	pgi	5.3.1.9	COG0166	Glucose-6-phosphate isomerase
TGY1127_2_00920	1000753	1002555	+	1803	601	opuD		COG1292	Glycine betaine transporter OpuD
TGY1127_2_00921	1002811	1004448	+	1638	546	oppA		COG4166	Oligopeptide-binding protein OppA
TGY1127_2_00922	1004600	1005526	+	927	309	dppB		COG0601	Dipeptide transport system permease protein DppB
TGY1127_2_00923	1005519	1006595	+	1077	359	oppC		COG1173	Oligopeptide transport system permease protein OppC
TGY1127_2_00924	1006599	1008287	+	1689	563	gsiA_2	7.4.2.10	COG1123	Glutathione import ATP-binding protein GsiA
TGY1127_2_00925	1008386	1010398	+	2013	671	typA		COG1217	GTP-binding protein TypA/BipA
TGY1127_2_00926	1010429	1011715	+	1287	429	mshB_2	3.5.1.103		1D-myo-inositol 2-acetamido-2-deoxy-alpha-D-glucopyranoside deacetylase
TGY1127_2_00927	1011898	1012221	+	324	108			COG1146	Ferredoxin
TGY1127_2_00928	1012233	1013366	+	1134	378	dapL	2.6.1.83	COG0436	LL-diaminopimelate aminotransferase
TGY1127_2_00929	1013625	1014908	+	1284	428	gltA2	2.3.3.16	COG0372	Citrate synthase 1
TGY1127_2_00930	1015237	1016253	-	1017	339	galE	5.1.3.2	COG1087	UDP-glucose 4-epimerase
TGY1127_2_00931	1016278	1017234	-	957	319	dapD	2.3.1.117	COG2171	2,3,4,5-tetrahydropyridine-2,6-dicarboxylate N-succinyltransferase
TGY1127_2_00932	1017321	1018448	+	1128	376	dapE_1	3.5.1.18	COG0624	Putative succinyl-diaminopimelate desuccinylase DapE
TGY1127_2_00933	1018504	1018710	+	207	69				hypothetical protein
TGY1127_2_00934	1018707	1020047	+	1341	447				hypothetical protein
TGY1127_2_00935	1020156	1020326	+	171	57				hypothetical protein
TGY1127_2_00936	1020424	1020783	+	360	120	tatB			Sec-independent protein translocase protein TatB
TGY1127_2_00937	1020884	1022035	-	1152	384	mrp		COG0489	Iron-sulfur cluster carrier protein
TGY1127_2_00938	1022028	1022705	-	678	226				hypothetical protein
TGY1127_2_00939	1022755	1024044	-	1290	430				hypothetical protein
TGY1127_2_00940	1024155	1025021	+	867	289				hypothetical protein
TGY1127_2_00941	1025113	1026555	-	1443	481	pepPI	3.4.11.9		Xaa-Pro aminopeptidase 1
TGY1127_2_00942	1026728	1027567	+	840	280		3.1.3.97	COG0613	3',5'-nucleoside bisphosphate phosphatase
TGY1127_2_00943	1027564	1028415	-	852	284	yhdJ	2.1.1.72	COG0863	DNA adenine methyltransferase YhdJ
TGY1127_2_00944	1028428	1030074	-	1647	549	cshA	3.6.4.13		DEAD-box ATP-dependent RNA helicase CshA
TGY1127_2_00945	1030398	1030631	-	234	78				hypothetical protein
TGY1127_2_00946	1030737	1031369	-	633	211				hypothetical protein
TGY1127_2_00947	1031527	1032840	-	1314	438	hemA	1.2.1.70	COG0373	Glutamyl-tRNA reductase
TGY1127_2_00948	1032968	1034074	+	1107	369	hemE	4.1.1.37	COG0407	Uroporphyrinogen decarboxylase
TGY1127_2_00949	1034080	1035627	+	1548	516	hemY	1.3.3.4	COG1232	Protoporphyrinogen oxidase
TGY1127_2_00950	1035751	1036476	+	726	242			COG3253	putative protein/MSMEI_2713
TGY1127_2_00951	1036473	1037792	+	1320	440	hemH	4.99.1.1		Ferrochelatase
TGY1127_2_00952	1037789	1038763	+	975	325	hemC	2.5.1.61	COG0181	Porphobilinogen deaminase
TGY1127_2_00953	1038760	1039644	+	885	295				hypothetical protein
TGY1127_2_00954	1039665	1040693	+	1029	343	hemB	4.2.1.24	COG0113	Delta-aminolevulinic acid dehydratase
TGY1127_2_00955	1040669	1042075	+	1407	469	hemL	5.4.3.8	COG0001	Glutamate-1-semialdehyde 2,1-aminomutase
TGY1127_2_00956	1042072	1042818	-	747	249	dinG_1	3.1.-.-		3'-5' exonuclease DinG
TGY1127_2_00957	1043021	1046341	+	3321	1107	rep_1	3.6.4.12		ATP-dependent DNA helicase Rep
TGY1127_2_00958	1046281	1049982	+	3702	1234	rep_2	3.6.4.12		ATP-dependent DNA helicase Rep
TGY1127_2_00959	1049992	1051119	-	1128	376				hypothetical protein
TGY1127_2_00960	1051335	1052261	+	927	309	nudC	3.6.1.22		NADH pyrophosphatase
TGY1127_2_00961	1052276	1054054	+	1779	593	uvrD2	3.6.4.12	COG0210	ATP-dependent DNA helicase UvrD2
TGY1127_2_00962	1054045	1054728	-	684	228				hypothetical protein
TGY1127_2_00963	1055039	1055506	+	468	156				hypothetical protein
TGY1127_2_00964	1055553	1056959	-	1407	469				hypothetical protein
TGY1127_2_00965	1057192	1058277	+	1086	362	ylbL		COG3480	putative protein YlbL
TGY1127_2_00966	1058464	1061475	+	3012	1004				hypothetical protein
TGY1127_2_00967	1061685	1061759	+	75					tRNA-Met(cat)
TGY1127_2_00968	1061818	1062126	-	309	103				hypothetical protein
TGY1127_2_00969	1062220	1062936	-	717	239			COG1842	Phage shock protein A
TGY1127_2_00970	1063052	1064653	-	1602	534				hypothetical protein
TGY1127_2_00971	1064920	1066524	+	1605	535				hypothetical protein
TGY1127_2_00972	1066575	1067063	-	489	163	trmL	2.1.1.207	COG0219	tRNA (cytidine(34)-2'-O)-methyltransferase
TGY1127_2_00973	1067172	1068380	+	1209	403	iscS	2.8.1.7	COG1104	IscS-like cysteine desulfurase
TGY1127_2_00974	1068495	1069670	+	1176	392	mnmA	2.8.1.13	COG0482	tRNA-specific 2-thiouridylase MnmA
TGY1127_2_00975	1069844	1070140	+	297	99				hypothetical protein
TGY1127_2_00976	1070137	1071177	+	1041	347				hypothetical protein
TGY1127_2_00977	1071338	1072027	+	690	230	mtrA		COG0745	DNA-binding response regulator MtrA
TGY1127_2_00978	1072034	1073725	+	1692	564	mtrB	2.7.13.3		Sensor histidine kinase MtrB
TGY1127_2_00979	1073722	1075431	+	1710	570	lpqB			Lipoprotein LpqB
TGY1127_2_00980	1075522	1076370	+	849	283				hypothetical protein
TGY1127_2_00981	1076545	1077246	+	702	234	hpf		COG1544	Ribosome hibernation promotion factor
TGY1127_2_00982	1077463	1080228	+	2766	922	secA			Protein translocase subunit SecA
TGY1127_2_00983	1080416	1080928	-	513	171				hypothetical protein
TGY1127_2_00984	1081019	1081882	-	864	288				hypothetical protein
TGY1127_2_00985	1082107	1082487	-	381	127				hypothetical protein
TGY1127_2_00986	1082631	1084211	+	1581	527	pdtaS	2.7.13.3	COG3920	putative sensor histidine kinase pdtaS
TGY1127_2_00987	1084326	1084574	-	249	83	whiB1			Transcriptional regulator WhiB1
TGY1127_2_00988	1084837	1085031	-	195	65				hypothetical protein
TGY1127_2_00989	1085035	1085316	+	282	94				hypothetical protein
TGY1127_2_00990	1085209	1089258	-	4050	1350				hypothetical protein
TGY1127_2_00991	1089687	1090874	+	1188	396	glf	5.4.99.9	COG0562	UDP-galactopyranose mutase
TGY1127_2_00992	1090871	1092901	+	2031	677	glfT2	2.4.1.288	COG1216	Galactofuranosyltransferase GlfT2
TGY1127_2_00993	1092898	1093761	+	864	288				hypothetical protein
TGY1127_2_00994	1093768	1094562	+	795	265	btuD_4	7.6.2.8		Vitamin B12 import ATP-binding protein BtuD
TGY1127_2_00995	1094638	1095723	+	1086	362				hypothetical protein
TGY1127_2_00996	1095720	1096196	-	477	159	smpB		COG0691	SsrA-binding protein
TGY1127_2_00997	1096245	1097363	-	1119	373	prfB		COG1186	Peptide chain release factor 2
TGY1127_2_00998	1097589	1097959	+	371		ssrA			transfer-messenger RNA, SsrA
TGY1127_2_00999	1098157	1098906	+	750	250				hypothetical protein
TGY1127_2_01000	1098991	1099821	-	831	277	hisN	3.1.3.15	COG0483	Histidinol-phosphatase
TGY1127_2_01001	1099868	1100977	-	1110	370	rsgA	3.6.1.-	COG1162	Small ribosomal subunit biogenesis GTPase RsgA
TGY1127_2_01002	1100977	1102347	-	1371	457	aroA_1	2.5.1.19	COG0128	3-phosphoshikimate 1-carboxyvinyltransferase
TGY1127_2_01003	1102477	1102989	-	513	171				hypothetical protein
TGY1127_2_01004	1103328	1103984	+	657	219	sigR		COG1595	ECF RNA polymerase sigma factor SigR
TGY1127_2_01005	1104020	1104349	+	330	110	rsrA			Anti-sigma factor RsrA
TGY1127_2_01006	1104738	1105337	-	600	200				hypothetical protein
TGY1127_2_01007	1105510	1109328	-	3819	1273	kgd	2.2.1.5	COG0508	Multifunctional 2-oxoglutarate metabolism enzyme
TGY1127_2_01008	1109575	1111140	+	1566	522	guaB1	1.-.-.-	COG0516	putative oxidoreductase
TGY1127_2_01009	1111353	1112747	+	1395	465				hypothetical protein
TGY1127_2_01010	1112744	1113895	+	1152	384			COG1253	putative protein
TGY1127_2_01011	1113991	1114962	+	972	324	psaA		COG0803	Manganese ABC transporter substrate-binding lipoprotein
TGY1127_2_01012	1115052	1115882	+	831	277	mntB_2		COG1121	Manganese transport system ATP-binding protein MntB
TGY1127_2_01013	1115882	1116829	+	948	316				hypothetical protein
TGY1127_2_01014	1116793	1117206	-	414	138	zur		COG0735	Zinc uptake regulation protein
TGY1127_2_01015	1117302	1118114	+	813	271				hypothetical protein
TGY1127_2_01016	1118111	1118536	+	426	142			COG0537	putative HIT-like protein
TGY1127_2_01017	1118809	1122924	-	4116	1372				hypothetical protein
TGY1127_2_01018	1122967	1123845	-	879	293				hypothetical protein
TGY1127_2_01019	1123917	1123992	-	76					tRNA-Arg(ccg)
TGY1127_2_01020	1124184	1124486	+	303	101	ureA	3.5.1.5	COG0831	Urease subunit gamma
TGY1127_2_01021	1124502	1124930	+	429	143	ureB	3.5.1.5	COG0832	Urease subunit beta
TGY1127_2_01022	1124956	1126671	+	1716	572	ureC	3.5.1.5	COG0804	Urease subunit alpha
TGY1127_2_01023	1126701	1127189	+	489	163	ureE		COG2371	Urease accessory protein UreE
TGY1127_2_01024	1127170	1127883	+	714	238	ureF		COG0830	Urease accessory protein UreF
TGY1127_2_01025	1127909	1128520	+	612	204	ureG		COG0378	Urease accessory protein UreG
TGY1127_2_01026	1128521	1129423	+	903	301	ureD1		COG0829	Urease accessory protein UreD
TGY1127_2_01027	1129462	1130556	+	1095	365	nixA		COG3376	Nickel transporter NixA
TGY1127_2_01028	1130565	1131488	+	924	308			COG4413	Urea transporter
TGY1127_2_01029	1131514	1133172	+	1659	553	argS	6.1.1.19	COG0018	Arginine--tRNA ligase
TGY1127_2_01030	1133173	1134660	+	1488	496	lysA	4.1.1.20	COG0019	Diaminopimelate decarboxylase
TGY1127_2_01031	1134690	1135988	+	1299	433	hom	1.1.1.3	COG0460	Homoserine dehydrogenase
TGY1127_2_01032	1136060	1137160	+	1101	367	thrC	4.2.3.1	COG0498	Threonine synthase
TGY1127_2_01033	1137166	1138197	+	1032	344	thrB	2.7.1.39		Homoserine kinase
TGY1127_2_01034	1138565	1140730	+	2166	722	rho	3.6.4.-		Transcription termination factor Rho
TGY1127_2_01035	1140862	1141944	+	1083	361	prfA		COG0216	Peptide chain release factor 1
TGY1127_2_01036	1141948	1142883	+	936	312	prmC_2	2.1.1.297	COG2890	Release factor glutamine methyltransferase
TGY1127_2_01037	1142938	1143960	+	1023	341	tsaC	2.7.7.87		Threonylcarbamoyl-AMP synthase
TGY1127_2_01038	1144052	1145107	-	1056	352				hypothetical protein
TGY1127_2_01039	1145256	1147274	+	2019	673				hypothetical protein
TGY1127_2_01040	1147271	1149181	+	1911	637	pglF	4.2.1.135	COG1086	UDP-N-acetyl-alpha-D-glucosamine C6 dehydratase
TGY1127_2_01041	1149178	1150206	+	1029	343	tagO	2.7.8.33	COG0472	putative undecaprenyl-phosphate N-acetylglucosaminyl 1-phosphate transferase
TGY1127_2_01042	1150203	1150691	+	489	163				hypothetical protein
TGY1127_2_01043	1150688	1150978	+	291	97				hypothetical protein
TGY1127_2_01044	1151079	1151867	+	789	263	atpB		COG0356	ATP synthase subunit a
TGY1127_2_01045	1151984	1152193	+	210	70	atpH_1			ATP synthase subunit c
TGY1127_2_01046	1152246	1152797	+	552	184	atpF		COG0711	ATP synthase subunit b
TGY1127_2_01047	1152797	1153615	+	819	273	atpH_2			ATP synthase subunit delta
TGY1127_2_01048	1153757	1155394	+	1638	546	atpA	7.1.2.2		ATP synthase subunit alpha
TGY1127_2_01049	1155453	1156382	+	930	310	atpG			ATP synthase gamma chain
TGY1127_2_01050	1156441	1157901	+	1461	487	atpD	7.1.2.2		ATP synthase subunit beta
TGY1127_2_01051	1157904	1158170	+	267	89	atpC		COG0355	ATP synthase epsilon chain
TGY1127_2_01052	1158383	1159141	-	759	253	nucS	3.1.-.-	COG1637	Endonuclease NucS
TGY1127_2_01053	1159553	1160347	+	795	265				hypothetical protein
TGY1127_2_01054	1160360	1161742	-	1383	461				hypothetical protein
TGY1127_2_01055	1161887	1162855	+	969	323			COG3118	putative protein
TGY1127_2_01056	1163008	1163919	+	912	304	btuD_5	7.6.2.8		Vitamin B12 import ATP-binding protein BtuD
TGY1127_2_01057	1163901	1165478	+	1578	526				hypothetical protein
TGY1127_2_01058	1165567	1165899	+	333	111				hypothetical protein
TGY1127_2_01059	1166053	1167837	+	1785	595				hypothetical protein
TGY1127_2_01060	1167821	1168456	-	636	212	pncA	3.5.1.19	COG1335	Nicotinamidase/pyrazinamidase
TGY1127_2_01061	1168530	1169840	-	1311	437	pncB1	6.3.4.21	COG1488	Nicotinate phosphoribosyltransferase pncB1
TGY1127_2_01062	1169877	1170266	+	390	130	clpS			ATP-dependent Clp protease adapter protein ClpS
TGY1127_2_01063	1170271	1170825	+	555	185				hypothetical protein
TGY1127_2_01064	1170922	1171977	+	1056	352	murI	5.1.1.3		Glutamate racemase
TGY1127_2_01065	1172011	1172805	+	795	265			COG1234	putative protein
TGY1127_2_01066	1172876	1173637	+	762	254	rph	2.7.7.56	COG0689	Ribonuclease PH
TGY1127_2_01067	1173634	1174299	+	666	222		3.6.1.66	COG0127	dITP/XTP pyrophosphatase
TGY1127_2_01068	1174315	1175178	+	864	288				hypothetical protein
TGY1127_2_01069	1175192	1176244	-	1053	351				hypothetical protein
TGY1127_2_01070	1176311	1177477	+	1167	389	sbcD			Nuclease SbcCD subunit D
TGY1127_2_01071	1177474	1180569	+	3096	1032				hypothetical protein
TGY1127_2_01072	1180566	1181942	+	1377	459				hypothetical protein
TGY1127_2_01073	1181969	1182622	-	654	218	gloB_2	3.1.2.6		Hydroxyacylglutathione hydrolase
TGY1127_2_01074	1182625	1183725	-	1101	367		1.1.1.306		S-(hydroxymethyl)mycothiol dehydrogenase
TGY1127_2_01075	1183847	1184686	-	840	280	menH_1	4.2.99.20		2-succinyl-6-hydroxy-2,4-cyclohexadiene-1-carboxylate synthase
TGY1127_2_01076	1184695	1185765	-	1071	357				hypothetical protein
TGY1127_2_01077	1186005	1187483	-	1479	493	mqo	1.1.5.4	COG0579	putative malate:quinone oxidoreductase
TGY1127_2_01078	1187663	1189282	-	1620	540	hbpA		COG0747	Heme-binding protein A
TGY1127_2_01079	1189397	1189482	-	86					tRNA-Leu(tag)
TGY1127_2_01080	1189602	1190081	-	480	160	bcp_1	1.11.1.15	COG1225	Putative peroxiredoxin
TGY1127_2_01081	1190270	1190776	+	507	169				hypothetical protein
TGY1127_2_01082	1190874	1190947	-	74					tRNA-Lys(ctt)
TGY1127_2_01083	1190979	1191052	-	74					tRNA-Lys(ctt)
TGY1127_2_01084	1191165	1191617	-	453	151				hypothetical protein
TGY1127_2_01085	1192029	1193846	+	1818	606	ilvB1	2.2.1.6	COG0028	Acetolactate synthase large subunit IlvB1
TGY1127_2_01086	1193849	1194358	+	510	170	ilvH	2.2.1.6	COG0440	Acetolactate synthase small subunit
TGY1127_2_01087	1194531	1195556	+	1026	342	ilvC	1.1.1.86	COG0059	Ketol-acid reductoisomerase (NADP(+))
TGY1127_2_01088	1195682	1197286	+	1605	535	serA	1.1.1.95	COG0111	D-3-phosphoglycerate dehydrogenase
TGY1127_2_01089	1197431	1198984	+	1554	518	metG	6.1.1.10		Methionine--tRNA ligase
TGY1127_2_01090	1199092	1199700	+	609	203				hypothetical protein
TGY1127_2_01091	1199697	1200290	+	594	198				hypothetical protein
TGY1127_2_01092	1200378	1201445	+	1068	356	leuB	1.1.1.85	COG0473	3-isopropylmalate dehydrogenase
TGY1127_2_01093	1201540	1202637	+	1098	366	ilvE	2.6.1.42	COG0115	Branched-chain-amino-acid aminotransferase
TGY1127_2_01094	1202747	1203523	+	777	259	yisK		COG0179	putative protein YisK
TGY1127_2_01095	1203592	1205115	+	1524	508	gltX	6.1.1.17	COG0008	Glutamate--tRNA ligase
TGY1127_2_01096	1205346	1205418	+	73					tRNA-Gln(ctg)
TGY1127_2_01097	1205544	1205617	+	74					tRNA-Glu(ctc)
TGY1127_2_01098	1205791	1205904	+	114	38				hypothetical protein
TGY1127_2_01099	1206265	1207089	-	825	275	allR_1		COG1414	HTH-type transcriptional repressor AllR
TGY1127_2_01100	1207191	1208618	+	1428	476	leuC_1	4.2.1.33		3-isopropylmalate dehydratase large subunit
TGY1127_2_01101	1208628	1209227	+	600	200	leuD	4.2.1.33	COG0066	3-isopropylmalate dehydratase small subunit
TGY1127_2_01102	1209467	1210798	+	1332	444	murAB	2.5.1.7	COG0766	UDP-N-acetylglucosamine 1-carboxyvinyltransferase 2
TGY1127_2_01103	1210801	1211616	+	816	272				hypothetical protein
TGY1127_2_01104	1211677	1212789	+	1113	371	gpsA	1.1.1.94	COG0240	Glycerol-3-phosphate dehydrogenase [NAD(P)+]
TGY1127_2_01105	1212843	1213970	+	1128	376	ddl	6.3.2.4	COG1181	D-alanine--D-alanine ligase
TGY1127_2_01106	1214019	1214450	-	432	144				hypothetical protein
TGY1127_2_01107	1214780	1215841	+	1062	354				hypothetical protein
TGY1127_2_01108	1215845	1216981	+	1137	379	thiL	2.7.4.16	COG0611	Thiamine-monophosphate kinase
TGY1127_2_01109	1216992	1217948	+	957	319				putative protein
TGY1127_2_01110	1217952	1220228	+	2277	759	recG	3.6.4.12		ATP-dependent DNA helicase RecG
TGY1127_2_01111	1220300	1220863	+	564	188	rsmD	2.1.1.171	COG0742	Ribosomal RNA small subunit methyltransferase D
TGY1127_2_01112	1220902	1222170	-	1269	423	dapC	2.6.1.17	COG0436	putative N-succinyldiaminopimelate aminotransferase DapC
TGY1127_2_01113	1222276	1222746	+	471	157	coaD	2.7.7.3	COG0669	Phosphopantetheine adenylyltransferase
TGY1127_2_01114	1222908	1223381	-	474	158				hypothetical protein
TGY1127_2_01115	1223474	1223677	+	204	68				hypothetical protein
TGY1127_2_01116	1223687	1224421	+	735	245	rnc	3.1.26.3	COG0571	Ribonuclease 3
TGY1127_2_01117	1224414	1225355	+	942	314	fpg1	3.2.2.23	COG0266	Formamidopyrimidine-DNA glycosylase 1
TGY1127_2_01118	1225306	1225878	-	573	191				hypothetical protein
TGY1127_2_01119	1226026	1226523	-	498	166				hypothetical protein
TGY1127_2_01120	1226715	1227125	-	411	137				hypothetical protein
TGY1127_2_01121	1227532	1227921	-	390	130	merR1_1			Mercuric resistance operon regulatory protein
TGY1127_2_01122	1228026	1229450	+	1425	475	merA_1	1.16.1.1		Mercuric reductase
TGY1127_2_01123	1229487	1229783	+	297	99				hypothetical protein
TGY1127_2_01124	1229780	1230295	+	516	172				hypothetical protein
TGY1127_2_01125	1230299	1231222	+	924	308				hypothetical protein
TGY1127_2_01126	1231738	1232928	+	1191	397				hypothetical protein
TGY1127_2_01127	1233112	1233627	-	516	172				hypothetical protein
TGY1127_2_01128	1233627	1233971	-	345	115				hypothetical protein
TGY1127_2_01129	1234058	1235374	+	1317	439				hypothetical protein
TGY1127_2_01130	1235371	1236435	+	1065	355	czcO_1	1.-.-.-	COG2072	putative oxidoreductase CzcO
TGY1127_2_01131	1236443	1237663	+	1221	407				L-lactate transporter
TGY1127_2_01132	1237670	1238101	-	432	144	arsC1_1	2.8.4.2	COG0394	Arsenate-mycothiol transferase ArsC1
TGY1127_2_01133	1238271	1238558	-	288	96				hypothetical protein
TGY1127_2_01134	1238657	1239706	-	1050	350	czcO_2	1.-.-.-	COG2072	putative oxidoreductase CzcO
TGY1127_2_01135	1239703	1240125	-	423	141	arsC2	2.8.4.2	COG0394	Arsenate-mycothiol transferase ArsC2
TGY1127_2_01136	1240143	1241159	-	1017	339	arsC	1.20.4.4		Arsenate reductase
TGY1127_2_01137	1241156	1242253	-	1098	366	acr3_1		COG0798	Arsenical-resistance protein Acr3
TGY1127_2_01138	1242404	1242625	-	222	74				hypothetical protein
TGY1127_2_01139	1242706	1243218	+	513	171				hypothetical protein
TGY1127_2_01140	1243211	1243546	+	336	112			COG1695	Transcriptional regulator
TGY1127_2_01141	1243539	1244831	+	1293	431			COG0531	putative transporter
TGY1127_2_01142	1244878	1245501	-	624	208				hypothetical protein
TGY1127_2_01143	1245584	1247704	-	2121	707	ctpG	3.6.3.-	COG2217	putative cation-transporting ATPase G
TGY1127_2_01144	1247701	1248063	-	363	121	cmtR		COG0640	HTH-type transcriptional regulator CmtR
TGY1127_2_01145	1248110	1248532	-	423	141	cueR		COG0789	HTH-type transcriptional regulator CueR
TGY1127_2_01146	1248764	1249621	+	858	286				hypothetical protein
TGY1127_2_01147	1249887	1250543	-	657	219				hypothetical protein
TGY1127_2_01148	1250637	1250978	-	342	114	ricR_2		COG1937	Copper-sensing transcriptional repressor RicR
TGY1127_2_01149	1250990	1253140	-	2151	717	copB	7.2.2.8		Copper-exporting P-type ATPase B
TGY1127_2_01150	1253230	1253826	-	597	199	ydhK			putative protein YdhK
TGY1127_2_01151	1253978	1254319	-	342	114				hypothetical protein
TGY1127_2_01152	1254369	1256657	-	2289	763	ctpA	7.2.2.8	COG2217	Copper-exporting P-type ATPase
TGY1127_2_01153	1256708	1257655	-	948	316				hypothetical protein
TGY1127_2_01154	1257655	1257864	-	210	70				hypothetical protein
TGY1127_2_01155	1257968	1258453	+	486	162				hypothetical protein
TGY1127_2_01156	1258660	1260168	+	1509	503	mmcO	1.16.3.1	COG2132	Multicopper oxidase MmcO
TGY1127_2_01157	1260491	1262056	-	1566	522	qacA_3		COG0477	Antiseptic resistance protein
TGY1127_2_01158	1262222	1262854	+	633	211				hypothetical protein
TGY1127_2_01159	1262976	1263347	+	372	124	kmtR		COG0640	HTH-type transcriptional regulator KmtR
TGY1127_2_01160	1263344	1264438	+	1095	365			COG0053	putative cation efflux system protein
TGY1127_2_01161	1265021	1266145	-	1125	375	oleD	1.1.1.412	COG0451	2-alkyl-3-oxoalkanoate reductase
TGY1127_2_01162	1266142	1268949	-	2808	936	menE_2	6.2.1.26		2-succinylbenzoate--CoA ligase
TGY1127_2_01163	1268978	1269961	-	984	328	oleA	2.3.3.20	COG0332	Acyl-CoA:acyl-CoA alkyltransferase
TGY1127_2_01164	1270268	1273882	+	3615	1205	smc		COG1196	Chromosome partition protein Smc
TGY1127_2_01165	1273907	1275202	-	1296	432	tetA			Tetracycline resistance protein, class B
TGY1127_2_01166	1275279	1276400	+	1122	374	ftsY		COG0552	Signal recognition particle receptor FtsY
TGY1127_2_01167	1276550	1277905	+	1356	452	amt			Ammonia channel
TGY1127_2_01168	1277965	1278303	+	339	113	glnB		COG0347	Nitrogen regulatory protein P-II
TGY1127_2_01169	1278481	1280058	+	1578	526	ffh		COG0541	Signal recognition particle protein
TGY1127_2_01170	1280069	1280560	+	492	164				hypothetical protein
TGY1127_2_01171	1280638	1281741	+	1104	368				hypothetical protein
TGY1127_2_01172	1281750	1283180	+	1431	477				hypothetical protein
TGY1127_2_01173	1283177	1283887	+	711	237	degU		COG2197	Transcriptional regulatory protein DegU
TGY1127_2_01174	1284107	1284544	+	438	146				hypothetical protein
TGY1127_2_01175	1284547	1284789	+	243	81				hypothetical protein
TGY1127_2_01176	1284914	1285492	+	579	193	rimM		COG0806	Ribosome maturation factor RimM
TGY1127_2_01177	1285489	1286313	+	825	275	trmD	2.1.1.228	COG0336	tRNA (guanine-N(1)-)-methyltransferase
TGY1127_2_01178	1286554	1286904	+	351	117	rplS		COG0335	50S ribosomal protein L19
TGY1127_2_01179	1286982	1287575	+	594	198	sipT	3.4.21.89	COG0681	Signal peptidase I T
TGY1127_2_01180	1287635	1288423	+	789	263				hypothetical protein
TGY1127_2_01181	1288420	1289184	+	765	255	rnhB	3.1.26.4	COG0164	Ribonuclease HII
TGY1127_2_01182	1289337	1289708	+	372	124				hypothetical protein
TGY1127_2_01183	1289708	1291243	+	1536	512	comM		COG0606	Competence protein ComM
TGY1127_2_01184	1291278	1291373	+	96	32				hypothetical protein
TGY1127_2_01185	1291349	1292575	+	1227	409	dprA		COG0758	Putative DNA processing protein DprA
TGY1127_2_01186	1292680	1293528	+	849	283				hypothetical protein
TGY1127_2_01187	1293525	1294475	+	951	317	xerC_1		COG0582	Tyrosine recombinase XerC
TGY1127_2_01188	1294664	1295164	+	501	167				hypothetical protein
TGY1127_2_01189	1295324	1296592	-	1269	423	fabF	2.3.1.179		3-oxoacyl-[acyl-carrier-protein] synthase 2
TGY1127_2_01190	1296727	1296969	-	243	81	acpP			Acyl carrier protein
TGY1127_2_01191	1297185	1298213	-	1029	343	fabH_1	2.3.1.180		3-oxoacyl-[acyl-carrier-protein] synthase 3
TGY1127_2_01192	1298243	1299244	-	1002	334	fabD	2.3.1.39	COG0331	Malonyl CoA-acyl carrier protein transacylase
TGY1127_2_01193	1299248	1302208	-	2961	987	aceE	1.2.4.1	COG2609	Pyruvate dehydrogenase E1 component
TGY1127_2_01194	1302340	1302753	+	414	138				putative protein
TGY1127_2_01195	1302885	1302959	+	75					tRNA-Val(tac)
TGY1127_2_01196	1303145	1304674	+	1530	510	gndA	1.1.1.44	COG0362	6-phosphogluconate dehydrogenase, NADP(+)-dependent, decarboxylating
TGY1127_2_01197	1304750	1305496	-	747	249	dapH_2	2.3.1.89		2,3,4,5-tetrahydropyridine-2,6-dicarboxylate N-acetyltransferase
TGY1127_2_01198	1305545	1306480	-	936	312	cysK	2.5.1.47	COG0031	Cysteine synthase
TGY1127_2_01199	1306564	1307100	-	537	179	msrAB			Peptide methionine sulfoxide reductase MsrA/MsrB
TGY1127_2_01200	1307187	1308095	+	909	303			COG0327	GTP cyclohydrolase 1 type 2
TGY1127_2_01201	1308520	1309281	+	762	254				hypothetical protein
TGY1127_2_01202	1309321	1309902	-	582	194	def_1	3.5.1.88	COG0242	Peptide deformylase
TGY1127_2_01203	1310303	1310947	+	645	215	sigK_2		COG1595	ECF RNA polymerase sigma factor SigK
TGY1127_2_01204	1310934	1311827	+	894	298				hypothetical protein
TGY1127_2_01205	1311967	1312560	+	594	198	bioY		COG1268	Biotin transporter BioY
TGY1127_2_01206	1312557	1313705	+	1149	383	yhfT	6.2.1.-	COG0318	putative acyl--CoA ligase YhfT
TGY1127_2_01207	1313761	1314882	+	1122	374		2.3.1.9	COG0183	Acetyl-CoA acetyltransferase
TGY1127_2_01208	1314879	1315571	+	693	231	bioM	3.6.3.-	COG1122	Biotin transport ATP-binding protein BioM
TGY1127_2_01209	1315568	1316182	+	615	205	bioN		COG0619	Energy-coupling factor transporter transmembrane protein BioN
TGY1127_2_01210	1316274	1316349	-	76					tRNA-His(gtg)
TGY1127_2_01211	1316485	1317072	-	588	196	orn	3.1.-.-	COG1949	Oligoribonuclease
TGY1127_2_01212	1317261	1318775	+	1515	505		2.4.1.-		Alpha-(1->6)-mannopyranosyltransferase
TGY1127_2_01213	1318836	1318909	+	74					tRNA-Arg(tct)
TGY1127_2_01214	1318997	1319212	-	216	72				hypothetical protein
TGY1127_2_01215	1319310	1320119	-	810	270				hypothetical protein
TGY1127_2_01216	1320656	1321231	+	576	192				Single-stranded DNA-binding protein
TGY1127_2_01217	1321347	1321814	+	468	156				hypothetical protein
TGY1127_2_01218	1321838	1323520	+	1683	561	ettA_1		COG0488	Energy-dependent translational throttle protein EttA
TGY1127_2_01219	1323609	1324529	-	921	307	tesB	3.1.2.-	COG1946	Acyl-CoA thioesterase 2
TGY1127_2_01220	1324617	1325312	+	696	232				hypothetical protein
TGY1127_2_01221	1325343	1325738	-	396	132	glbO		COG2346	Group 2 truncated hemoglobin GlbO
TGY1127_2_01222	1325790	1328336	-	2547	849	pepN_1	3.4.11.2		Aminopeptidase N
TGY1127_2_01223	1328449	1328943	+	495	165	rpiB	5.3.1.6	COG0698	Ribose-5-phosphate isomerase B
TGY1127_2_01224	1328991	1329887	+	897	299	nei1	3.2.2.-	COG0266	Endonuclease 8 1
TGY1127_2_01225	1330009	1330080	-	72					tRNA-Gly(tcc)
TGY1127_2_01226	1330199	1330272	+	74					tRNA-Pro(tgg)
TGY1127_2_01227	1330428	1331765	+	1338	446	tig	5.2.1.8	COG0544	Trigger factor
TGY1127_2_01228	1332063	1332728	+	666	222	clpP1	3.4.21.92	COG0740	ATP-dependent Clp protease proteolytic subunit 1
TGY1127_2_01229	1332790	1333473	+	684	228	clpP2	3.4.21.92	COG0740	ATP-dependent Clp protease proteolytic subunit 2
TGY1127_2_01230	1333754	1335049	+	1296	432	clpX		COG1219	ATP-dependent Clp protease ATP-binding subunit ClpX
TGY1127_2_01231	1335233	1335721	+	489	163				hypothetical protein
TGY1127_2_01232	1335793	1336413	+	621	207				Thioredoxin-like reductase
TGY1127_2_01233	1336410	1337963	-	1554	518				hypothetical protein
TGY1127_2_01234	1338087	1340705	-	2619	873	valS	6.1.1.9	COG0525	Valine--tRNA ligase
TGY1127_2_01235	1340851	1341642	+	792	264		1.-.-.-	COG4221	putative oxidoreductase
TGY1127_2_01236	1341652	1342422	+	771	257				hypothetical protein
TGY1127_2_01237	1342625	1344346	+	1722	574	sir	1.8.7.1	COG0155	Sulfite reductase [ferredoxin]
TGY1127_2_01238	1344343	1345047	+	705	235	cysH	1.8.4.8	COG0175	putative phosphoadenosine phosphosulfate reductase
TGY1127_2_01239	1345077	1346039	+	963	321	cysD	2.7.7.4	COG0175	Sulfate adenylyltransferase subunit 2
TGY1127_2_01240	1346040	1347416	+	1377	459	cysNC		COG0529	Bifunctional enzyme CysN/CysC
TGY1127_2_01241	1347429	1348637	+	1209	403	cysG		COG0007	Siroheme synthase
TGY1127_2_01242	1348660	1349049	-	390	130				hypothetical protein
TGY1127_2_01243	1349527	1352820	+	3294	1098	ileS	6.1.1.5	COG0060	Isoleucine--tRNA ligase
TGY1127_2_01244	1352817	1354343	+	1527	509	folC	6.3.2.12	COG0285	Dihydrofolate synthase/folylpolyglutamate synthase
TGY1127_2_01245	1354353	1354796	+	444	148				hypothetical protein
TGY1127_2_01246	1354801	1356057	+	1257	419				hypothetical protein
TGY1127_2_01247	1356068	1356481	+	414	138	ndkA	2.7.4.6	COG0105	Nucleoside diphosphate kinase
TGY1127_2_01248	1356569	1357213	-	645	215				hypothetical protein
TGY1127_2_01249	1357678	1360698	+	3021	1007	rne	3.1.26.12		Ribonuclease E
TGY1127_2_01250	1360994	1361305	+	312	104	rplU		COG0261	50S ribosomal protein L21
TGY1127_2_01251	1361358	1361615	+	258	86	rpmA		COG0211	50S ribosomal protein L27
TGY1127_2_01252	1361755	1363368	+	1614	538	obg	3.6.5.-	COG0536	GTPase Obg
TGY1127_2_01253	1363355	1364560	+	1206	402	proB	2.7.2.11	COG0263	Glutamate 5-kinase
TGY1127_2_01254	1364683	1365990	+	1308	436	proA_1	1.2.1.41	COG0014	Gamma-glutamyl phosphate reductase
TGY1127_2_01255	1366067	1366306	+	240	80				hypothetical protein
TGY1127_2_01256	1366375	1367115	+	741	247	nadD	2.7.7.18		nicotinate-nucleotide adenylyltransferase
TGY1127_2_01257	1367202	1368107	+	906	302				hypothetical protein
TGY1127_2_01258	1368139	1368564	+	426	142	rsfS			Ribosomal silencing factor RsfS
TGY1127_2_01259	1368690	1368763	+	74					tRNA-Ala(ggc)
TGY1127_2_01260	1368936	1369220	+	285	95	mhuD	1.14.99.57	COG2329	Heme oxygenase (mycobilin-producing)
TGY1127_2_01261	1369287	1369360	+	74					tRNA-Ala(ggc)
TGY1127_2_01262	1370005	1370436	-	432	144				hypothetical protein
TGY1127_2_01263	1370433	1370999	-	567	189				hypothetical protein
TGY1127_2_01264	1371089	1372138	+	1050	350				Zinc-type alcohol dehydrogenase-like protein
TGY1127_2_01265	1372758	1373774	+	1017	339	yajO_2	1.1.-.-	COG0667	1-deoxyxylulose-5-phosphate synthase YajO
TGY1127_2_01266	1374094	1374414	+	321	107				hypothetical protein
TGY1127_2_01267	1374517	1374807	+	291	97		1.-.-.-	COG0656	putative oxidoreductase/MSMEI_2347
TGY1127_2_01268	1375055	1376053	+	999	333			COG0803	putative periplasmic iron-binding protein
TGY1127_2_01269	1376050	1376784	+	735	245	mntB_3		COG1121	Manganese transport system ATP-binding protein MntB
TGY1127_2_01270	1376781	1377656	+	876	292	mntB_4			Manganese transport system membrane protein MntB
TGY1127_2_01271	1377670	1378359	-	690	230	mntR			HTH-type transcriptional regulator MntR
TGY1127_2_01272	1378473	1378676	+	204	68				hypothetical protein
TGY1127_2_01273	1378764	1379789	+	1026	342				hypothetical protein
TGY1127_2_01274	1380104	1380340	+	237	79	nrdH		COG0695	Glutaredoxin-like protein NrdH
TGY1127_2_01275	1380517	1380981	+	465	155	nrdI_1		COG1780	Protein NrdI
TGY1127_2_01276	1380978	1383131	+	2154	718	nrdE2	1.17.4.1	COG0209	Ribonucleoside-diphosphate reductase subunit alpha 2
TGY1127_2_01277	1383267	1384244	+	978	326	nrdF2_1	1.17.4.1	COG0208	Ribonucleoside-diphosphate reductase subunit beta nrdF2
TGY1127_2_01278	1384511	1385221	+	711	237				hypothetical protein
TGY1127_2_01279	1385241	1386737	-	1497	499	dauA		COG0659	C4-dicarboxylic acid transporter DauA
TGY1127_2_01280	1386865	1387557	+	693	231				hypothetical protein
TGY1127_2_01281	1387539	1388312	+	774	258				hypothetical protein
TGY1127_2_01282	1388337	1388846	-	510	170				hypothetical protein
TGY1127_2_01283	1388992	1390422	-	1431	477	pip	3.4.11.5		Proline iminopeptidase
TGY1127_2_01284	1390446	1393055	-	2610	870				hypothetical protein
TGY1127_2_01285	1393183	1394880	+	1698	566	fhs	6.3.4.3	COG2759	Formate--tetrahydrofolate ligase
TGY1127_2_01286	1394967	1395632	-	666	222	gloC	3.1.2.6	COG0491	Hydroxyacylglutathione hydrolase GloC
TGY1127_2_01287	1395813	1398701	+	2889	963	uvrA_2		COG0178	UvrABC system protein A
TGY1127_2_01288	1398698	1399435	+	738	246			COG0546	putative protein
TGY1127_2_01289	1399532	1400221	+	690	230	plsC	2.3.1.-	COG0204	1-acyl-sn-glycerol-3-phosphate acyltransferase
TGY1127_2_01290	1400249	1402231	+	1983	661	uvrC		COG0322	UvrABC system protein C
TGY1127_2_01291	1402323	1403240	+	918	306			COG1660	Nucleotide-binding protein
TGY1127_2_01292	1403250	1404275	+	1026	342			COG0391	Putative gluconeogenesis factor
TGY1127_2_01293	1404350	1405324	+	975	325	whiA		COG1481	putative cell division protein WhiA
TGY1127_2_01294	1405694	1406698	+	1005	335	gap	1.2.1.12	COG0057	Glyceraldehyde-3-phosphate dehydrogenase
TGY1127_2_01295	1406748	1407971	+	1224	408	pgk	2.7.2.3	COG0126	Phosphoglycerate kinase
TGY1127_2_01296	1408078	1408917	+	840	280	tpiA	5.3.1.1	COG0149	Triosephosphate isomerase
TGY1127_2_01297	1409093	1409341	+	249	83				hypothetical protein
TGY1127_2_01298	1409430	1410197	-	768	256	pgl	3.1.1.31	COG0363	6-phosphogluconolactonase
TGY1127_2_01299	1410190	1411176	-	987	329				hypothetical protein
TGY1127_2_01300	1411176	1412714	-	1539	513	zwf2	1.1.1.49	COG0364	Glucose-6-phosphate 1-dehydrogenase 2
TGY1127_2_01301	1412808	1413908	-	1101	367	tal	2.2.1.2	COG0176	Transaldolase
TGY1127_2_01302	1413989	1416106	-	2118	706	tkt	2.2.1.1	COG0021	Transketolase
TGY1127_2_01303	1416412	1417455	+	1044	348	ctaB	2.5.1.141	COG0109	Protoheme IX farnesyltransferase
TGY1127_2_01304	1417666	1418679	-	1014	338	ctaA	1.3.-.-		Heme A synthase
TGY1127_2_01305	1418776	1419594	-	819	273				hypothetical protein
TGY1127_2_01306	1419591	1420571	-	981	327	btuD_6	7.6.2.8		Vitamin B12 import ATP-binding protein BtuD
TGY1127_2_01307	1420732	1421514	+	783	261				hypothetical protein
TGY1127_2_01308	1421527	1422984	+	1458	486				hypothetical protein
TGY1127_2_01309	1422988	1424304	+	1317	439				hypothetical protein
TGY1127_2_01310	1424350	1425114	+	765	255	sufC		COG0396	Vegetative protein 296
TGY1127_2_01311	1425111	1425452	+	342	114				hypothetical protein
TGY1127_2_01312	1425643	1427736	-	2094	698				hypothetical protein
TGY1127_2_01313	1427944	1429623	+	1680	560	yheS		COG0488	putative ABC transporter ATP-binding protein YheS
TGY1127_2_01314	1429610	1429717	-	108	36				hypothetical protein
TGY1127_2_01315	1429674	1430645	-	972	324				hypothetical protein
TGY1127_2_01316	1430685	1430921	-	237	79				hypothetical protein
TGY1127_2_01317	1430963	1431421	-	459	153				hypothetical protein
TGY1127_2_01318	1431625	1432371	+	747	249	fabG_2	1.1.1.100		3-oxoacyl-[acyl-carrier-protein] reductase FabG
TGY1127_2_01319	1432455	1433198	+	744	248				hypothetical protein
TGY1127_2_01320	1433282	1434241	-	960	320				hypothetical protein
TGY1127_2_01321	1434339	1435130	+	792	264	ylmA	3.6.3.-	COG1119	putative ABC transporter ATP-binding protein YlmA
TGY1127_2_01322	1435127	1435909	+	783	261				hypothetical protein
TGY1127_2_01323	1435938	1436837	+	900	300	rlmB_1	2.1.1.185		23S rRNA (guanosine-2'-O-)-methyltransferase RlmB
TGY1127_2_01324	1437286	1437546	+	261	87	rpmE2		COG0254	50S ribosomal protein L31 type B
TGY1127_2_01325	1437670	1438701	+	1032	344	tagU_1	2.7.8.-		Polyisoprenyl-teichoic acid--peptidoglycan teichoic acid transferase TagU
TGY1127_2_01326	1438713	1440404	-	1692	564	ubiB	2.7.-.-	COG0661	putative protein kinase UbiB
TGY1127_2_01327	1440414	1441889	-	1476	492				hypothetical protein
TGY1127_2_01328	1442045	1444639	-	2595	865	pepN_2	3.4.11.2		Aminopeptidase N
TGY1127_2_01329	1444753	1446936	-	2184	728				hypothetical protein
TGY1127_2_01330	1446993	1447532	-	540	180				hypothetical protein
TGY1127_2_01331	1447836	1449140	+	1305	435	fadI	2.3.1.16	COG0183	3-ketoacyl-CoA thiolase FadI
TGY1127_2_01332	1449173	1450522	+	1350	450				hypothetical protein
TGY1127_2_01333	1450522	1451547	+	1026	342				hypothetical protein
TGY1127_2_01334	1451668	1451754	+	87					tRNA-Leu(gag)
TGY1127_2_01335	1452145	1453116	+	972	324	ldh2	1.1.1.27	COG0039	L-lactate dehydrogenase 2
TGY1127_2_01336	1453249	1453569	+	321	107				hypothetical protein
TGY1127_2_01337	1453683	1454513	+	831	277	uppP	3.6.1.27	COG1968	Undecaprenyl-diphosphatase
TGY1127_2_01338	1454556	1455860	+	1305	435	mshC	6.3.1.13	COG0215	L-cysteine:1D-myo-inositol 2-amino-2-deoxy-alpha-D-glucopyranoside ligase
TGY1127_2_01339	1455866	1456972	+	1107	369				hypothetical protein
TGY1127_2_01340	1457073	1458116	+	1044	348				hypothetical protein
TGY1127_2_01341	1458185	1459852	+	1668	556	arc		COG0464	Proteasome-associated ATPase
TGY1127_2_01342	1459849	1461435	+	1587	529	dop	3.4.-.-		Depupylase
TGY1127_2_01343	1461455	1461655	+	201	67	pup			Prokaryotic ubiquitin-like protein Pup
TGY1127_2_01344	1461661	1463094	+	1434	478	pafA	6.3.1.19		Pup--protein ligase
TGY1127_2_01345	1463193	1464161	+	969	323				hypothetical protein
TGY1127_2_01346	1464235	1464630	+	396	132	fkbP	5.2.1.8		FK506-binding protein
TGY1127_2_01347	1464675	1466702	+	2028	676				hypothetical protein
TGY1127_2_01348	1466699	1467130	+	432	144				hypothetical protein
TGY1127_2_01349	1467120	1467410	+	291	97	tatA			Sec-independent protein translocase protein TatA
TGY1127_2_01350	1467509	1468351	+	843	281	tatC		COG0805	Sec-independent protein translocase protein TatC
TGY1127_2_01351	1468442	1471291	+	2850	950	helY	3.6.4.-	COG4581	putative helicase HelY
TGY1127_2_01352	1471327	1472145	+	819	273				hypothetical protein
TGY1127_2_01353	1472280	1473035	+	756	252	ppm1_1	2.4.1.-		Polyprenol monophosphomannose synthase
TGY1127_2_01354	1473142	1473495	-	354	118	rbpA			RNA polymerase-binding protein RbpA
TGY1127_2_01355	1473726	1474898	-	1173	391			COG0330	putative protein
TGY1127_2_01356	1474941	1475417	-	477	159				hypothetical protein
TGY1127_2_01357	1475663	1476016	+	354	118				hypothetical protein
TGY1127_2_01358	1476080	1477135	-	1056	352	trpD	2.4.2.18	COG0547	Anthranilate phosphoribosyltransferase
TGY1127_2_01359	1477247	1478026	+	780	260	ctaE	1.9.3.1	COG1845	Cytochrome c oxidase subunit 3
TGY1127_2_01360	1478082	1478876	+	795	265	qcrC	7.1.1.8	COG2010	Cytochrome bc1 complex cytochrome c subunit
TGY1127_2_01361	1478935	1480026	+	1092	364	qcrA		COG0723	Cytochrome bc1 complex Rieske iron-sulfur subunit
TGY1127_2_01362	1480029	1481657	+	1629	543	qcrB	7.1.1.8	COG1290	Cytochrome bc1 complex cytochrome b subunit
TGY1127_2_01363	1482871	1483272	-	402	134	ctaF	1.9.3.1		Cytochrome c oxidase polypeptide 4
TGY1127_2_01364	1483284	1484987	-	1704	568	ctaD_2	1.9.3.1	COG0843	putative cytochrome c oxidase subunit 1
TGY1127_2_01365	1484998	1485855	-	858	286	ctaC	1.9.3.1	COG1622	Cytochrome c oxidase subunit 2
TGY1127_2_01366	1486152	1486514	-	363	121				Protein
TGY1127_2_01367	1486666	1488087	-	1422	474	dapE_2	3.5.1.18		Succinyl-diaminopimelate desuccinylase
TGY1127_2_01368	1488100	1488753	+	654	218				putative protein
TGY1127_2_01369	1488841	1489929	-	1089	363	pyrD	1.3.5.2	COG0167	Dihydroorotate dehydrogenase (quinone)
TGY1127_2_01370	1489990	1490775	-	786	262		2.5.1.88	COG0020	Trans,polycis-polyprenyl diphosphate synthase ((2Z,6E)-farnesyl diphosphate specific)
TGY1127_2_01371	1490772	1491530	-	759	253	recO			DNA repair protein RecO
TGY1127_2_01372	1491613	1493349	-	1737	579	leuA	2.3.3.13	COG0119	2-isopropylmalate synthase
TGY1127_2_01373	1493605	1495092	-	1488	496	tagU_2	2.7.8.-		Polyisoprenyl-teichoic acid--peptidoglycan teichoic acid transferase TagU
TGY1127_2_01374	1495204	1496292	-	1089	363	era		COG1159	GTPase Era
TGY1127_2_01375	1496295	1497581	-	1287	429				hypothetical protein
TGY1127_2_01376	1497588	1498124	-	537	179	ybeY	3.1.-.-		Endoribonuclease YbeY
TGY1127_2_01377	1498121	1499089	-	969	323			COG1702	PhoH-like protein
TGY1127_2_01378	1499397	1500314	+	918	306				hypothetical protein
TGY1127_2_01379	1500321	1501088	-	768	256	rsmE	2.1.1.193	COG1385	Ribosomal RNA small subunit methyltransferase E
TGY1127_2_01380	1501098	1502228	-	1131	377	dnaJ2		COG0484	Chaperone protein DnaJ 2
TGY1127_2_01381	1502296	1503309	-	1014	338	hrcA		COG1420	Heat-inducible transcription repressor HrcA
TGY1127_2_01382	1503518	1504384	+	867	289				hypothetical protein
TGY1127_2_01383	1504495	1504953	+	459	153				hypothetical protein
TGY1127_2_01384	1504970	1506196	-	1227	409	hemW		COG0635	Heme chaperone HemW
TGY1127_2_01385	1506193	1508049	-	1857	619	lepA	3.6.5.-	COG0481	Elongation factor 4
TGY1127_2_01386	1508083	1508682	+	600	200				hypothetical protein
TGY1127_2_01387	1508812	1509186	+	375	125				hypothetical protein
TGY1127_2_01388	1509265	1510140	-	876	292				hypothetical protein
TGY1127_2_01389	1510387	1510539	-	153	51				hypothetical protein
TGY1127_2_01390	1510725	1511051	+	327	109	selD_1	2.7.9.3		Selenide, water dikinase
TGY1127_2_01391	1511002	1511709	+	708	236	selD_2	2.7.9.3	COG0709	Selenide, water dikinase
TGY1127_2_01392	1511964	1512830	+	867	289	bcpA	2.7.8.23		Carboxyvinyl-carboxyphosphonate phosphorylmutase
TGY1127_2_01393	1512827	1514140	+	1314	438	ade	3.5.4.2		Adenine deaminase
TGY1127_2_01394	1514133	1514966	+	834	278	budC_2	1.1.1.304		Diacetyl reductase [(S)-acetoin forming]
TGY1127_2_01395	1515087	1516049	-	963	321				hypothetical protein
TGY1127_2_01396	1516200	1517096	+	897	299				hypothetical protein
TGY1127_2_01397	1517215	1518036	+	822	274	garL	4.1.2.20		5-keto-4-deoxy-D-glucarate aldolase
TGY1127_2_01398	1518794	1519000	+	207	69				hypothetical protein
TGY1127_2_01399	1519005	1519253	-	249	83				hypothetical protein
TGY1127_2_01400	1519499	1519789	+	291	97				hypothetical protein
TGY1127_2_01401	1519815	1520108	-	294	98				hypothetical protein
TGY1127_2_01402	1520279	1521826	-	1548	516				hypothetical protein
TGY1127_2_01403	1521823	1522785	-	963	321				hypothetical protein
TGY1127_2_01404	1522878	1523828	-	951	317				DegV domain-containing protein
TGY1127_2_01405	1523838	1526492	-	2655	885	leuS	6.1.1.4	COG0495	Leucine--tRNA ligase
TGY1127_2_01406	1526528	1527511	+	984	328	menH_2	4.2.99.20		2-succinyl-6-hydroxy-2,4-cyclohexadiene-1-carboxylate synthase
TGY1127_2_01407	1527508	1528638	+	1131	377	mshA_5	2.4.1.250		D-inositol-3-phosphate glycosyltransferase
TGY1127_2_01408	1528657	1530867	-	2211	737	priA	3.6.4.-	COG1198	putative primosomal protein N'
TGY1127_2_01409	1530822	1532024	-	1203	401	metK	2.5.1.6	COG0192	S-adenosylmethionine synthase
TGY1127_2_01410	1532029	1533321	-	1293	431	coaBC		COG0452	Coenzyme A biosynthesis bifunctional protein CoaBC
TGY1127_2_01411	1533381	1533797	-	417	139	rpoZ	2.7.7.6		DNA-directed RNA polymerase subunit omega
TGY1127_2_01412	1534003	1534587	-	585	195	gmk	2.7.4.8	COG0194	Guanylate kinase
TGY1127_2_01413	1534592	1534906	-	315	105				hypothetical protein
TGY1127_2_01414	1535243	1536100	-	858	286	pyrF	4.1.1.23	COG0284	Orotidine 5'-phosphate decarboxylase
TGY1127_2_01415	1536097	1539411	-	3315	1105	carB_2	6.3.5.5	COG0458	Carbamoyl-phosphate synthase large chain
TGY1127_2_01416	1539416	1540603	-	1188	396	carA	6.3.5.5	COG0505	Carbamoyl-phosphate synthase small chain
TGY1127_2_01417	1540608	1541198	-	591	197				hypothetical protein
TGY1127_2_01418	1541205	1542527	-	1323	441	pyrC	3.5.2.3	COG0044	Dihydroorotase
TGY1127_2_01419	1543452	1543546	+	95					tRNA-Leu(cag)
TGY1127_2_01420	1544498	1544911	-	414	138	nusB		COG0781	Transcription antitermination protein NusB
TGY1127_2_01421	1544908	1545471	-	564	188	efp		COG0231	Elongation factor P
TGY1127_2_01422	1545570	1546670	-	1101	367	aroB	4.2.3.4	COG0337	3-dehydroquinate synthase
TGY1127_2_01423	1546730	1547266	-	537	179	aroK	2.7.1.71	COG0703	Shikimate kinase
TGY1127_2_01424	1547263	1548483	-	1221	407	aroC	4.2.3.5		Chorismate synthase
TGY1127_2_01425	1548558	1549493	-	936	312	aroE_1	1.1.1.25	COG0169	Shikimate dehydrogenase (NADP(+))
TGY1127_2_01426	1549484	1550698	-	1215	405	mltG	4.2.2.-		Endolytic murein transglycosylase
TGY1127_2_01427	1550695	1551216	-	522	174	yqgF	3.1.-.-		Putative pre-16S rRNA nuclease
TGY1127_2_01428	1551245	1553929	-	2685	895	alaS	6.1.1.7	COG0013	Alanine--tRNA ligase
TGY1127_2_01429	1554002	1554505	-	504	168				hypothetical protein
TGY1127_2_01430	1554502	1554939	-	438	146				hypothetical protein
TGY1127_2_01431	1555090	1555731	-	642	214	rpsD			30S ribosomal protein S4
TGY1127_2_01432	1556022	1556687	-	666	222				hypothetical protein
TGY1127_2_01433	1557171	1558559	-	1389	463			COG2256	putative AAA domain-containing protein
TGY1127_2_01434	1558594	1559031	-	438	146	dtd	3.1.1.96	COG1490	D-aminoacyl-tRNA deacylase
TGY1127_2_01435	1559112	1559513	-	402	134				hypothetical protein
TGY1127_2_01436	1559718	1561763	-	2046	682	fadH_1	1.3.1.34	COG0446	2,4-dienoyl-CoA reductase
TGY1127_2_01437	1561760	1562575	-	816	272	fabL	1.3.1.104		Enoyl-[acyl-carrier-protein] reductase [NADPH] FabL
TGY1127_2_01438	1562572	1563741	-	1170	390	acrC	1.3.1.95		Acryloyl-CoA reductase (NADH)
TGY1127_2_01439	1563749	1566826	-	3078	1026	aroA_2	2.5.1.19		3-phosphoshikimate 1-carboxyvinyltransferase
TGY1127_2_01440	1567504	1569117	-	1614	538	qacA_4		COG0477	Antiseptic resistance protein
TGY1127_2_01441	1569220	1569705	+	486	162				hypothetical protein
TGY1127_2_01442	1569917	1571533	-	1617	539	nfdA_2	3.5.1.91		N-substituted formamide deformylase
TGY1127_2_01443	1571534	1572994	-	1461	487	yodF_1		COG0591	putative symporter YodF
TGY1127_2_01444	1572991	1573236	-	246	82				hypothetical protein
TGY1127_2_01445	1573376	1574845	+	1470	490	tauR		COG1167	HTH-type transcriptional regulator TauR
TGY1127_2_01446	1575586	1575750	+	165	55				hypothetical protein
TGY1127_2_01447	1575800	1575958	+	159	53				hypothetical protein
TGY1127_2_01448	1576035	1577603	+	1569	523				hypothetical protein
TGY1127_2_01449	1577613	1578608	+	996	332				hypothetical protein
TGY1127_2_01450	1578653	1578835	+	183	61				hypothetical protein
TGY1127_2_01451	1579277	1580014	+	738	246				hypothetical protein
TGY1127_2_01452	1580060	1580818	+	759	253				hypothetical protein
TGY1127_2_01453	1580819	1582054	+	1236	412	bauA	2.6.1.18	COG0161	Beta-alanine--pyruvate aminotransferase
TGY1127_2_01454	1582051	1583136	+	1086	362				hypothetical protein
TGY1127_2_01455	1583268	1584467	+	1200	400	praI	1.14.13.33		4-hydroxybenzoate 3-monooxygenase (NAD(P)H)
TGY1127_2_01456	1584606	1585688	-	1083	361	qdoI	1.13.11.24	COG1917	Quercetin 2,3-dioxygenase
TGY1127_2_01457	1585737	1586696	-	960	320				hypothetical protein
TGY1127_2_01458	1587011	1588459	-	1449	483	xylE			D-xylose-proton symporter
TGY1127_2_01459	1588957	1590357	-	1401	467	ydjE_1			Inner membrane metabolite transport protein YdjE
TGY1127_2_01460	1590363	1591064	-	702	234		3.1.1.92		4-sulfomuconolactone hydrolase
TGY1127_2_01461	1591295	1592209	+	915	305	gltR		COG0583	HTH-type transcriptional regulator GltR
TGY1127_2_01462	1592403	1593590	-	1188	396	hmp	1.14.12.17	COG1017	Flavohemoprotein
TGY1127_2_01463	1593694	1594155	-	462	154	nsrR		COG1959	HTH-type transcriptional repressor NsrR
TGY1127_2_01464	1594509	1595681	+	1173	391				hypothetical protein
TGY1127_2_01465	1595735	1597105	+	1371	457	yhdG_1		COG0531	putative amino acid permease YhdG
TGY1127_2_01466	1597340	1598383	+	1044	348				hypothetical protein
TGY1127_2_01467	1598448	1598663	+	216	72				hypothetical protein
TGY1127_2_01468	1598823	1600388	-	1566	522	abgB	3.5.1.-	COG1473	p-aminobenzoyl-glutamate hydrolase subunit B
TGY1127_2_01469	1600409	1601428	-	1020	340		1.-.-.-	COG1052	Putative 2-hydroxyacid dehydrogenase
TGY1127_2_01470	1601425	1603047	-	1623	541	aruI_1	4.1.1.75	COG0028	putative 2-ketoarginine decarboxylase AruI
TGY1127_2_01471	1603051	1604718	-	1668	556	nfdA_3	3.5.1.91		N-substituted formamide deformylase
TGY1127_2_01472	1604718	1606058	-	1341	447	abaF_2			Fosfomycin resistance protein AbaF
TGY1127_2_01473	1606302	1607243	+	942	314				hypothetical protein
TGY1127_2_01474	1607305	1608681	+	1377	459	gabD1_1	1.2.1.79	COG1012	Succinate-semialdehyde dehydrogenase [NADP(+)] 1
TGY1127_2_01475	1608840	1610030	-	1191	397	mmgC_1	1.3.99.-	COG1960	Acyl-CoA dehydrogenase
TGY1127_2_01476	1610279	1611043	-	765	255	caiD	4.2.1.149		Carnitinyl-CoA dehydratase
TGY1127_2_01477	1611040	1612302	-	1263	421	frc_2	2.8.3.16	COG1804	Formyl-CoA:oxalate CoA-transferase
TGY1127_2_01478	1612434	1613447	-	1014	338	hdfR_2			HTH-type transcriptional regulator HdfR
TGY1127_2_01479	1613452	1615080	-	1629	543	kstD	1.3.99.4	COG1053	3-oxosteroid 1-dehydrogenase
TGY1127_2_01480	1615077	1616135	-	1059	353	yjmD	1.-.-.-	COG1063	putative zinc-type alcohol dehydrogenase-like protein YjmD
TGY1127_2_01481	1616132	1616443	-	312	104				hypothetical protein
TGY1127_2_01482	1616663	1617568	+	906	302	gltC_4			HTH-type transcriptional regulator GltC
TGY1127_2_01483	1617724	1619058	+	1335	445	abaF_3			Fosfomycin resistance protein AbaF
TGY1127_2_01484	1619249	1621042	+	1794	598	ksdD_1	1.3.99.4	COG1053	3-oxosteroid 1-dehydrogenase
TGY1127_2_01485	1621206	1622342	+	1137	379	apsD	1.1.1.-		D-apiose dehydrogenase
TGY1127_2_01486	1622339	1623175	+	837	279				hypothetical protein
TGY1127_2_01487	1623226	1624152	+	927	309	ksdD_2	1.3.99.4	COG1053	3-oxosteroid 1-dehydrogenase
TGY1127_2_01488	1624134	1624967	+	834	278	ksdD_3	1.3.99.4	COG1053	3-oxosteroid 1-dehydrogenase
TGY1127_2_01489	1625264	1626658	+	1395	465	dsdA	4.3.1.18	COG3048	D-serine dehydratase
TGY1127_2_01490	1626774	1628879	-	2106	702	leuC_2	4.2.1.33		3-isopropylmalate dehydratase large subunit
TGY1127_2_01491	1628983	1630527	+	1545	515	mdoB_1	2.7.8.20		Phosphoglycerol transferase I
TGY1127_2_01492	1630812	1631669	+	858	286				hypothetical protein
TGY1127_2_01493	1631775	1632953	-	1179	393	iolG_4	1.1.1.369		Inositol 2-dehydrogenase/D-chiro-inositol 3-dehydrogenase
TGY1127_2_01494	1632967	1634601	-	1635	545	uidB_1		COG2211	Glucuronide carrier protein
TGY1127_2_01495	1634827	1635654	+	828	276				hypothetical protein
TGY1127_2_01496	1635651	1636712	+	1062	354	iolG_5	1.1.1.18	COG0673	Myo-inositol 2-dehydrogenase
TGY1127_2_01497	1636700	1636798	-	99	33				hypothetical protein
TGY1127_2_01498	1636857	1637537	-	681	227				hypothetical protein
TGY1127_2_01499	1637667	1639007	+	1341	447	abaF_4			Fosfomycin resistance protein AbaF
TGY1127_2_01500	1639048	1639704	-	657	219	rspR_2		COG1802	HTH-type transcriptional repressor RspR
TGY1127_2_01501	1639830	1640663	+	834	278		3.5.-.-	COG0388	Hydrolase
TGY1127_2_01502	1640760	1642223	-	1464	488	pbuG_2		COG2252	Guanine/hypoxanthine permease PbuG
TGY1127_2_01503	1642387	1643712	-	1326	442	guaD	3.5.4.3	COG0402	Guanine deaminase
TGY1127_2_01504	1643782	1645347	-	1566	522	uacT_1		COG2233	Uric acid transporter UacT
TGY1127_2_01505	1645956	1647428	+	1473	491				hypothetical protein
TGY1127_2_01506	1647425	1649869	+	2445	815	pucD	1.17.1.4	COG1529	putative xanthine dehydrogenase subunit D
TGY1127_2_01507	1649869	1650666	+	798	266				hypothetical protein
TGY1127_2_01508	1650740	1651396	-	657	219	btuD_7	7.6.2.8		Vitamin B12 import ATP-binding protein BtuD
TGY1127_2_01509	1651645	1652952	-	1308	436				hypothetical protein
TGY1127_2_01510	1653003	1653212	-	210	70				hypothetical protein
TGY1127_2_01511	1653265	1653546	-	282	94				hypothetical protein
TGY1127_2_01512	1654051	1654545	+	495	165	uao			Uric acid degradation bifunctional protein
TGY1127_2_01513	1654542	1654868	+	327	109	hiuH	3.5.2.17	COG2351	5-hydroxyisourate hydrolase
TGY1127_2_01514	1654942	1655826	+	885	295	uox	1.7.3.3		Uricase
TGY1127_2_01515	1655921	1657474	+	1554	518	uacT_2		COG2233	Uric acid transporter UacT
TGY1127_2_01516	1657603	1658364	-	762	254	iclR		COG1414	Transcriptional repressor IclR
TGY1127_2_01517	1658630	1660024	+	1395	465		1.1.1.38		NAD-dependent malic enzyme
TGY1127_2_01518	1660077	1661684	+	1608	536	aceB	2.3.3.9	COG2225	Malate synthase A
TGY1127_2_01519	1661681	1663060	+	1380	460				hypothetical protein
TGY1127_2_01520	1663057	1663899	+	843	281	allE	3.5.3.26	COG3257	(S)-ureidoglycine aminohydrolase
TGY1127_2_01521	1664163	1664948	+	786	262	hyi	5.3.1.22	COG3622	Hydroxypyruvate isomerase
TGY1127_2_01522	1664996	1665880	+	885	295	garR_2	1.1.1.60	COG2084	2-hydroxy-3-oxopropionate reductase
TGY1127_2_01523	1665932	1667707	+	1776	592	gcl	4.1.1.47	COG3960	Glyoxylate carboligase
TGY1127_2_01524	1667799	1668974	+	1176	392	garK_1	2.7.1.165	COG1929	Glycerate 2-kinase
TGY1127_2_01525	1669031	1670761	+	1731	577	allB	3.5.2.5		Allantoinase
TGY1127_2_01526	1670838	1671296	+	459	153	bcp_2	1.11.1.15	COG1225	Putative peroxiredoxin
TGY1127_2_01527	1671629	1672486	+	858	286				hypothetical protein
TGY1127_2_01528	1672616	1673176	+	561	187		3.5.1.59		N-carbamoylsarcosine amidase
TGY1127_2_01529	1673753	1673953	+	201	67				hypothetical protein
TGY1127_2_01530	1674113	1674475	+	363	121				hypothetical protein
TGY1127_2_01531	1674633	1675940	-	1308	436				hypothetical protein
TGY1127_2_01532	1675937	1676653	-	717	239	bceA		COG1136	Bacitracin export ATP-binding protein BceA
TGY1127_2_01533	1676932	1678707	-	1776	592	aspS	6.1.1.23	COG0173	Aspartate--tRNA(Asp/Asn) ligase
TGY1127_2_01534	1678823	1680169	-	1347	449	hisS	6.1.1.21	COG0124	Histidine--tRNA ligase
TGY1127_2_01535	1680439	1681770	+	1332	444				putative protein
TGY1127_2_01536	1681796	1682521	+	726	242				hypothetical protein
TGY1127_2_01537	1682540	1684927	-	2388	796	relA		COG0317	Bifunctional (p)ppGpp synthase/hydrolase RelA
TGY1127_2_01538	1685076	1686242	-	1167	389	secF		COG0341	Protein translocase subunit SecF
TGY1127_2_01539	1686235	1687992	-	1758	586	secD			Protein translocase subunit SecD
TGY1127_2_01540	1688060	1688659	-	600	200				hypothetical protein
TGY1127_2_01541	1688776	1689834	-	1059	353	ruvB	3.6.4.12	COG2255	Holliday junction ATP-dependent DNA helicase RuvB
TGY1127_2_01542	1689853	1690500	-	648	216	ruvA	3.6.4.12	COG0632	Holliday junction ATP-dependent DNA helicase RuvA
TGY1127_2_01543	1690590	1691261	-	672	224	ruvC	3.1.22.4		Crossover junction endodeoxyribonuclease RuvC
TGY1127_2_01544	1691281	1692042	-	762	254			COG0217	putative transcriptional regulatory protein/MSMEI_2866
TGY1127_2_01545	1692262	1692981	-	720	240	gatD	6.3.5.13		Lipid II isoglutaminyl synthase (glutamine-hydrolyzing) subunit GatD
TGY1127_2_01546	1692978	1694273	-	1296	432	murT	6.3.5.13	COG0769	Lipid II isoglutaminyl synthase (glutamine-hydrolyzing) subunit MurT
TGY1127_2_01547	1694411	1695331	+	921	307				hypothetical protein
TGY1127_2_01548	1695427	1696041	+	615	205		3.2.2.-	COG1611	Putative cytokinin riboside 5'-monophosphate phosphoribohydrolase
TGY1127_2_01549	1696045	1696623	-	579	193		2.7.7.53	COG0537	AP-4-A phosphorylase
TGY1127_2_01550	1696730	1697233	+	504	168				hypothetical protein
TGY1127_2_01551	1697259	1698008	-	750	250	bioD	6.3.3.3		ATP-dependent dethiobiotin synthetase BioD
TGY1127_2_01552	1698005	1700302	-	2298	766	bioF	2.3.1.47		8-amino-7-oxononanoate synthase
TGY1127_2_01553	1700299	1701642	-	1344	448	bioA	2.6.1.62	COG0161	Adenosylmethionine-8-amino-7-oxononanoate aminotransferase
TGY1127_2_01554	1701897	1702625	-	729	243	tenA_1	3.5.99.2	COG0819	Aminopyrimidine aminohydrolase
TGY1127_2_01555	1702915	1703124	+	210	70				hypothetical protein
TGY1127_2_01556	1703175	1705235	-	2061	687	thrS	6.1.1.3	COG0441	Threonine--tRNA ligase
TGY1127_2_01557	1705541	1707283	+	1743	581	dipZ		COG0785	Protein DipZ
TGY1127_2_01558	1707424	1708545	+	1122	374				hypothetical protein
TGY1127_2_01559	1708589	1708945	+	357	119				hypothetical protein
TGY1127_2_01560	1709045	1712518	-	3474	1158	dnaE2	2.7.7.7		Error-prone DNA polymerase
TGY1127_2_01561	1712634	1714163	-	1530	510	lcfB_2	6.2.1.3	COG0318	Long-chain-fatty-acid--CoA ligase
TGY1127_2_01562	1714212	1715588	-	1377	459	proP_2			Proline/betaine transporter
TGY1127_2_01563	1715617	1716570	-	954	318	menB_2	4.1.3.36		1,4-dihydroxy-2-naphthoyl-CoA synthase
TGY1127_2_01564	1716571	1717392	+	822	274	hcaR_1			Hca operon transcriptional activator HcaR
TGY1127_2_01565	1717540	1717914	+	375	125				hypothetical protein
TGY1127_2_01566	1717978	1718505	+	528	176	fae	4.2.1.147	COG1795	5,6,7,8-tetrahydromethanopterin hydro-lyase
TGY1127_2_01567	1718797	1719384	+	588	196	ygcP		COG1954	putative protein YgcP
TGY1127_2_01568	1719618	1720886	+	1269	423	yihN			Inner membrane protein YihN
TGY1127_2_01569	1720992	1721768	+	777	259	kduD	1.1.1.127		2-dehydro-3-deoxy-D-gluconate 5-dehydrogenase
TGY1127_2_01570	1721821	1723368	+	1548	516		1.-.-.-	COG0277	putative FAD-linked oxidoreductase
TGY1127_2_01571	1723365	1724792	+	1428	476	fucK	2.7.1.51	COG1070	L-fuculokinase
TGY1127_2_01572	1724881	1725108	-	228	76				hypothetical protein
TGY1127_2_01573	1725583	1726311	+	729	243	yurK		COG2188	putative HTH-type transcriptional regulator YurK
TGY1127_2_01574	1726330	1726773	+	444	148	ulaC		COG1762	Ascorbate-specific PTS system EIIA component
TGY1127_2_01575	1726805	1727095	+	291	97				hypothetical protein
TGY1127_2_01576	1727115	1728563	+	1449	483	ulaA		COG3037	Ascorbate-specific PTS system EIIC component
TGY1127_2_01577	1728893	1729837	-	945	315				hypothetical protein
TGY1127_2_01578	1729877	1730191	-	315	105				hypothetical protein
TGY1127_2_01579	1730260	1731714	-	1455	485	yodF_2		COG0591	putative symporter YodF
TGY1127_2_01580	1731711	1732028	-	318	106				hypothetical protein
TGY1127_2_01581	1732028	1733236	-	1209	403				hypothetical protein
TGY1127_2_01582	1733396	1734595	-	1200	400			COG0861	putative membrane protein
TGY1127_2_01583	1734813	1735820	-	1008	336			COG0861	putative membrane protein
TGY1127_2_01584	1736095	1736367	+	273	91				hypothetical protein
TGY1127_2_01585	1736444	1737469	-	1026	342				hypothetical protein
TGY1127_2_01586	1737555	1739162	-	1608	536		6.2.1.3	COG0318	Long-chain-fatty-acid--CoA ligase
TGY1127_2_01587	1739428	1740765	+	1338	446	ygcS_1			Inner membrane metabolite transport protein YgcS
TGY1127_2_01588	1740777	1742348	+	1572	524	cpdA	3.1.4.53		3',5'-cyclic adenosine monophosphate phosphodiesterase CpdA
TGY1127_2_01589	1742439	1742825	-	387	129				hypothetical protein
TGY1127_2_01590	1742931	1743536	+	606	202				hypothetical protein
TGY1127_2_01591	1743627	1745774	-	2148	716	uvrB		COG0556	UvrABC system protein B
TGY1127_2_01592	1745998	1746528	-	531	177				hypothetical protein
TGY1127_2_01593	1746693	1747658	-	966	322	denD	1.1.1.410	COG0451	D-erythronate dehydrogenase
TGY1127_2_01594	1747655	1748362	-	708	236	nanR			HTH-type transcriptional repressor NanR
TGY1127_2_01595	1748497	1749888	+	1392	464	ygbN_1		COG2610	Inner membrane permease YgbN
TGY1127_2_01596	1749913	1751268	+	1356	452				hypothetical protein
TGY1127_2_01597	1751299	1752183	+	885	295	ltnD	1.1.1.411	COG2084	L-threonate dehydrogenase
TGY1127_2_01598	1752187	1752801	-	615	205	coaE	2.7.1.24	COG0237	Dephospho-CoA kinase
TGY1127_2_01599	1752893	1753585	+	693	231	yigZ		COG1739	IMPACT family member YigZ
TGY1127_2_01600	1753766	1755268	-	1503	501	rpsA		COG0539	30S ribosomal protein S1
TGY1127_2_01601	1755512	1756858	-	1347	449	eis	2.3.1.-		N-acetyltransferase Eis
TGY1127_2_01602	1756886	1759660	-	2775	925	polA	2.7.7.7	COG0258	DNA polymerase I
TGY1127_2_01603	1759704	1760153	+	450	150	entH_2	3.1.2.-		Proofreading thioesterase EntH
TGY1127_2_01604	1760221	1760859	-	639	213	pdtaR		COG3707	putative transcriptional regulatory protein pdtaR
TGY1127_2_01605	1761093	1761557	-	465	155				hypothetical protein
TGY1127_2_01606	1761633	1761836	-	204	68				hypothetical protein
TGY1127_2_01607	1761874	1762965	+	1092	364				hypothetical protein
TGY1127_2_01608	1763141	1763752	+	612	204				hypothetical protein
TGY1127_2_01609	1764282	1764986	+	705	235				hypothetical protein
TGY1127_2_01610	1765517	1766383	+	867	289				hypothetical protein
TGY1127_2_01611	1767176	1767835	+	660	220				hypothetical protein
TGY1127_2_01612	1767901	1768077	-	177	59				hypothetical protein
TGY1127_2_01613	1768574	1768656	-	83					tRNA-Leu(caa)
TGY1127_2_01614	1768826	1770295	-	1470	490	pyk	2.7.1.40	COG0469	Pyruvate kinase
TGY1127_2_01615	1770664	1771200	+	537	179				hypothetical protein
TGY1127_2_01616	1771307	1772767	-	1461	487	gltD	1.4.1.13	COG0493	Glutamate synthase [NADPH] small chain
TGY1127_2_01617	1772760	1777421	-	4662	1554	gltB	1.4.1.13	COG0067	Glutamate synthase [NADPH] large chain
TGY1127_2_01618	1777948	1778820	-	873	291	lgt	2.5.1.145	COG0682	Phosphatidylglycerol--prolipoprotein diacylglyceryl transferase
TGY1127_2_01619	1778817	1779677	-	861	287	trpA	4.2.1.20	COG0159	Tryptophan synthase alpha chain
TGY1127_2_01620	1779674	1781038	-	1365	455	trpB	4.2.1.20	COG0133	Tryptophan synthase beta chain
TGY1127_2_01621	1781028	1781867	-	840	280	trpC	4.1.1.48	COG0134	Indole-3-glycerol phosphate synthase
TGY1127_2_01622	1781982	1782230	-	249	83				hypothetical protein
TGY1127_2_01623	1782328	1782969	-	642	214				hypothetical protein
TGY1127_2_01624	1782966	1784552	-	1587	529	trpE	4.1.3.27	COG0147	Anthranilate synthase component 1
TGY1127_2_01625	1784586	1784972	-	387	129	hisI	3.5.4.19	COG0139	Phosphoribosyl-AMP cyclohydrolase
TGY1127_2_01626	1785032	1785712	+	681	227				hypothetical protein
TGY1127_2_01627	1785729	1786493	-	765	255	hisF	4.3.2.10	COG0107	Imidazole glycerol phosphate synthase subunit HisF
TGY1127_2_01628	1786524	1787369	-	846	282	hisG	2.4.2.17	COG0040	ATP phosphoribosyltransferase
TGY1127_2_01629	1787422	1787712	-	291	97	hisE	3.6.1.31	COG0140	Phosphoribosyl-ATP pyrophosphatase
TGY1127_2_01630	1787709	1788185	-	477	159	ribH_2	2.5.1.78	COG0054	6,7-dimethyl-8-ribityllumazine synthase
TGY1127_2_01631	1788197	1788901	-	705	235	ribBA_3		COG0108	Riboflavin biosynthesis protein RibBA
TGY1127_2_01632	1788901	1790196	-	1296	432	ribB	4.1.99.12		3,4-dihydroxy-2-butanone 4-phosphate synthase
TGY1127_2_01633	1790199	1791275	-	1077	359	ribD_2		COG0117	Riboflavin biosynthesis protein RibD
TGY1127_2_01634	1791275	1791979	-	705	235	ribM			Riboflavin/roseoflavin transporter RibM
TGY1127_2_01635	1792249	1792941	-	693	231	rpe	5.1.3.1	COG0036	Ribulose-phosphate 3-epimerase
TGY1127_2_01636	1793028	1794251	-	1224	408				hypothetical protein
TGY1127_2_01637	1794248	1794796	-	549	183				hypothetical protein
TGY1127_2_01638	1794880	1796502	-	1623	541		2.1.1.-	COG0144	Putative methyltransferase
TGY1127_2_01639	1796499	1797437	-	939	313	fmt	2.1.2.9	COG0223	Methionyl-tRNA formyltransferase
TGY1127_2_01640	1797434	1798042	-	609	203	def_2	3.5.1.88	COG0242	Peptide deformylase
TGY1127_2_01641	1798064	1798951	-	888	296				hypothetical protein
TGY1127_2_01642	1799192	1799264	-	73					tRNA-Val(cac)
TGY1127_2_01643	1799540	1799613	+	74					tRNA-Gly(gcc)
TGY1127_2_01644	1799667	1799738	+	72					tRNA-Cys(gca)
TGY1127_2_01645	1799765	1799837	+	73					tRNA-Val(gac)
TGY1127_2_01646	1799954	1800694	-	741	247				hypothetical protein
TGY1127_2_01647	1800727	1801785	-	1059	353	zapE		COG1485	Cell division protein ZapE
TGY1127_2_01648	1802089	1802595	+	507	169	ybaK	4.2.-.-	COG2606	Cys-tRNA(Pro)/Cys-tRNA(Cys) deacylase YbaK
TGY1127_2_01649	1802612	1803961	-	1350	450				hypothetical protein
TGY1127_2_01650	1804072	1804566	+	495	165				hypothetical protein
TGY1127_2_01651	1804559	1805029	+	471	157	msrB	1.8.4.12		Peptide methionine sulfoxide reductase MsrB
TGY1127_2_01652	1805113	1805697	+	585	195				hypothetical protein
TGY1127_2_01653	1805792	1807192	+	1401	467	rnd	3.1.13.5		Ribonuclease D
TGY1127_2_01654	1807295	1809433	+	2139	713	fadJ		COG1024	Fatty acid oxidation complex subunit alpha
TGY1127_2_01655	1809614	1810132	+	519	173	petC	7.1.1.6		Cytochrome b6-f complex iron-sulfur subunit
TGY1127_2_01656	1810307	1813111	-	2805	935	acnA	4.2.1.3	COG1048	Aconitate hydratase A
TGY1127_2_01657	1813323	1814780	-	1458	486		2.1.1.-	COG2265	putative RNA methyltransferase
TGY1127_2_01658	1814777	1816855	-	2079	693	kimA		COG0531	Potassium transporter KimA
TGY1127_2_01659	1816857	1817660	+	804	268				hypothetical protein
TGY1127_2_01660	1817662	1818405	+	744	248	trkA		COG0569	Trk system potassium uptake protein TrkA
TGY1127_2_01661	1818423	1819163	-	741	247				hypothetical protein
TGY1127_2_01662	1819187	1819570	-	384	128				hypothetical protein
TGY1127_2_01663	1819614	1820459	-	846	282				hypothetical protein
TGY1127_2_01664	1820471	1820917	-	447	149	dut	3.6.1.23	COG0756	Deoxyuridine 5'-triphosphate nucleotidohydrolase
TGY1127_2_01665	1821153	1821749	+	597	199				hypothetical protein
TGY1127_2_01666	1822012	1822368	-	357	119				hypothetical protein
TGY1127_2_01667	1822620	1823738	+	1119	373				hypothetical protein
TGY1127_2_01668	1823846	1825165	+	1320	440				hypothetical protein
TGY1127_2_01669	1825238	1826473	-	1236	412				hypothetical protein
TGY1127_2_01670	1826488	1827087	-	600	200				hypothetical protein
TGY1127_2_01671	1827218	1829935	-	2718	906				hypothetical protein
TGY1127_2_01672	1830021	1832588	+	2568	856	gyrA_2	5.6.2.2	COG0188	DNA gyrase subunit A
TGY1127_2_01673	1833869	1834897	-	1029	343				hypothetical protein
TGY1127_2_01674	1835009	1838656	-	3648	1216	btuD_8	7.6.2.8		Vitamin B12 import ATP-binding protein BtuD
TGY1127_2_01675	1838753	1839817	-	1065	355	cydB	7.1.1.7	COG1294	Cytochrome bd-I ubiquinol oxidase subunit 2
TGY1127_2_01676	1839830	1841407	-	1578	526	appC	7.1.1.3	COG1271	Cytochrome bd-II ubiquinol oxidase subunit 1
TGY1127_2_01677	1841588	1842619	-	1032	344	mdh	1.1.1.37	COG0039	Malate dehydrogenase
TGY1127_2_01678	1842677	1844785	-	2109	703	gyrB_2	5.6.2.2	COG0187	DNA gyrase subunit B
TGY1127_2_01679	1845038	1845250	+	213	71				hypothetical protein
TGY1127_2_01680	1845332	1846684	-	1353	451	rpoD			RNA polymerase sigma factor RpoD
TGY1127_2_01681	1847001	1848347	-	1347	449				hypothetical protein
TGY1127_2_01682	1848488	1849417	-	930	310				hypothetical protein
TGY1127_2_01683	1849676	1851196	+	1521	507	pepA	3.4.11.1	COG0260	putative cytosol aminopeptidase
TGY1127_2_01684	1851379	1852752	+	1374	458	pdhD	1.8.1.4		Dihydrolipoyl dehydrogenase
TGY1127_2_01685	1852821	1854626	+	1806	602				hypothetical protein
TGY1127_2_01686	1854794	1855144	+	351	117				hypothetical protein
TGY1127_2_01687	1855148	1856743	-	1596	532				hypothetical protein
TGY1127_2_01688	1856834	1857514	+	681	227	lipB	2.3.1.181	COG0321	Octanoyltransferase
TGY1127_2_01689	1857569	1858576	+	1008	336	lipA	2.8.1.8	COG0320	Lipoyl synthase
TGY1127_2_01690	1858746	1859489	+	744	248				putative protein
TGY1127_2_01691	1859551	1860027	-	477	159				hypothetical protein
TGY1127_2_01692	1860256	1861680	+	1425	475	glnA_1	6.3.1.2	COG0174	Glutamine synthetase
TGY1127_2_01693	1861726	1862091	+	366	122				hypothetical protein
TGY1127_2_01694	1862623	1862820	-	198	66				hypothetical protein
TGY1127_2_01695	1863555	1866641	-	3087	1029	glnE		COG1391	Bifunctional glutamine synthetase adenylyltransferase/adenylyl-removing enzyme
TGY1127_2_01696	1866646	1867986	-	1341	447	glnA_2	6.3.1.2	COG0174	Glutamine synthetase
TGY1127_2_01697	1868279	1869019	+	741	247	panB	2.1.2.11	COG0413	3-methyl-2-oxobutanoate hydroxymethyltransferase
TGY1127_2_01698	1869039	1869251	-	213	71				hypothetical protein
TGY1127_2_01699	1869295	1870209	+	915	305	map	3.4.11.18	COG0024	Methionine aminopeptidase 2
TGY1127_2_01700	1870248	1871132	+	885	295	ppgK	2.7.1.63	COG1940	Polyphosphate glucokinase
TGY1127_2_01701	1871331	1871981	-	651	217	nrdR		COG1327	Transcriptional repressor NrdR
TGY1127_2_01702	1871983	1873314	-	1332	444	hisD	1.1.1.23	COG0141	Histidinol dehydrogenase
TGY1127_2_01703	1873399	1876914	-	3516	1172	dnaE1	2.7.7.7	COG0587	DNA polymerase III subunit alpha
TGY1127_2_01704	1876993	1877958	-	966	322		5.4.99.-	COG0564	putative RNA pseudouridine synthase
TGY1127_2_01705	1877955	1878509	-	555	185	lspA	3.4.23.36		Lipoprotein signal peptidase
TGY1127_2_01706	1878666	1879451	-	786	262			COG3599	Cell wall synthesis protein Wag31
TGY1127_2_01707	1879680	1879982	-	303	101				hypothetical protein
TGY1127_2_01708	1880029	1880742	-	714	238	sepF			Cell division protein SepF
TGY1127_2_01709	1880853	1881665	-	813	271			COG0325	Pyridoxal phosphate homeostasis protein
TGY1127_2_01710	1881725	1882513	-	789	263				hypothetical protein
TGY1127_2_01711	1882614	1883867	-	1254	418	ftsZ			Cell division protein FtsZ
TGY1127_2_01712	1884116	1885294	-	1179	393	ftsQ			Cell division protein FtsQ
TGY1127_2_01713	1885291	1886799	-	1509	503	murC	6.3.2.8	COG0773	UDP-N-acetylmuramate--L-alanine ligase
TGY1127_2_01714	1886803	1887918	-	1116	372	murG	2.4.1.227	COG0707	UDP-N-acetylglucosamine--N-acetylmuramyl-(pentapeptide) pyrophosphoryl-undecaprenol N-acetylglucosamine transferase
TGY1127_2_01715	1887979	1889241	-	1263	421	ftsW	2.4.1.129	COG0772	putative peptidoglycan glycosyltransferase FtsW
TGY1127_2_01716	1889238	1890800	-	1563	521	murD	6.3.2.9	COG0771	UDP-N-acetylmuramoylalanine--D-glutamate ligase
TGY1127_2_01717	1890800	1891921	-	1122	374	mraY	2.7.8.13	COG0472	Phospho-N-acetylmuramoyl-pentapeptide-transferase
TGY1127_2_01718	1891940	1893424	-	1485	495	murF	6.3.2.10	COG0770	UDP-N-acetylmuramoyl-tripeptide--D-alanyl-D-alanine ligase
TGY1127_2_01719	1893421	1895121	-	1701	567	murE	6.3.2.13	COG0769	UDP-N-acetylmuramoyl-L-alanyl-D-glutamate--2,6-diaminopimelate ligase
TGY1127_2_01720	1895243	1897093	-	1851	617	pbpB		COG0768	Penicillin-binding protein PbpB
TGY1127_2_01721	1897299	1898009	-	711	237	ftsL			Cell division protein FtsL
TGY1127_2_01722	1898006	1898998	-	993	331	rsmH	2.1.1.199	COG0275	Ribosomal RNA small subunit methyltransferase H
TGY1127_2_01723	1899185	1899616	-	432	144	mraZ		COG2001	Transcriptional regulator MraZ
TGY1127_2_01724	1899933	1900331	-	399	133				hypothetical protein
TGY1127_2_01725	1900426	1901727	-	1302	434	dinB	2.7.7.7		DNA polymerase IV
TGY1127_2_01726	1901830	1902969	+	1140	380				hypothetical protein
TGY1127_2_01727	1903007	1903375	-	369	123				DNA-binding protein
TGY1127_2_01728	1903526	1904869	+	1344	448	pknD_3	2.7.11.1		Serine/threonine-protein kinase PknD
TGY1127_2_01729	1904916	1906352	-	1437	479	aroH	2.5.1.54	COG3200	Phospho-2-dehydro-3-deoxyheptonate aldolase
TGY1127_2_01730	1906442	1907431	-	990	330				hypothetical protein
TGY1127_2_01731	1907569	1908432	+	864	288		3.1.1.23		Thermostable monoacylglycerol lipase
TGY1127_2_01732	1908429	1910264	+	1836	612		6.2.1.3	COG1022	Long-chain-fatty-acid--CoA ligase FadD15
TGY1127_2_01733	1910385	1911806	-	1422	474	mtr	1.8.1.15	COG1249	Mycothione reductase
TGY1127_2_01734	1911968	1915417	-	3450	1150	pycA	6.4.1.1		Pyruvate carboxylase
TGY1127_2_01735	1915694	1916491	+	798	266	parA			Chromosome partitioning protein ParA
TGY1127_2_01736	1916703	1917398	-	696	232				hypothetical protein
TGY1127_2_01737	1917546	1918292	-	747	249			COG0789	putative HTH-type transcriptional regulator
TGY1127_2_01738	1918305	1918757	-	453	151				hypothetical protein
TGY1127_2_01739	1919006	1919392	-	387	129	gcvH		COG0509	Glycine cleavage system H protein
TGY1127_2_01740	1919492	1922977	-	3486	1162	rocA	1.2.1.88		1-pyrroline-5-carboxylate dehydrogenase
TGY1127_2_01741	1923146	1924039	+	894	298	gltC_5			HTH-type transcriptional regulator GltC
TGY1127_2_01742	1924044	1925024	-	981	327	deoR_2		COG2390	Deoxyribonucleoside regulator
TGY1127_2_01743	1925164	1926915	+	1752	584	glpD2	1.1.5.3	COG0578	Glycerol-3-phosphate dehydrogenase 2
TGY1127_2_01744	1927058	1927864	+	807	269	glpF		COG0580	Glycerol uptake facilitator protein
TGY1127_2_01745	1927910	1929490	+	1581	527	glpK	2.7.1.30	COG0554	Glycerol kinase
TGY1127_2_01746	1929792	1930520	+	729	243				hypothetical protein
TGY1127_2_01747	1930517	1931242	+	726	242	tag	3.2.2.20	COG2818	DNA-3-methyladenine glycosylase 1
TGY1127_2_01748	1932008	1932376	+	369	123	ppaX	3.6.1.1		Pyrophosphatase PpaX
TGY1127_2_01749	1932482	1933807	-	1326	442	yfmO			Multidrug efflux protein YfmO
TGY1127_2_01750	1933985	1934464	-	480	160				hypothetical protein
TGY1127_2_01751	1934501	1935400	-	900	300				hypothetical protein
TGY1127_2_01752	1935545	1936399	+	855	285	yddE	5.1.-.-	COG0384	putative isomerase YddE
TGY1127_2_01753	1936491	1937507	-	1017	339	yfmJ	1.-.-.-	COG2130	Putative NADP-dependent oxidoreductase YfmJ
TGY1127_2_01754	1937587	1939275	+	1689	563				hypothetical protein
TGY1127_2_01755	1939312	1939545	+	234	78				hypothetical protein
TGY1127_2_01756	1939542	1941071	-	1530	510	tam_1	2.1.1.144		Trans-aconitate 2-methyltransferase
TGY1127_2_01757	1941138	1941719	+	582	194				hypothetical protein
TGY1127_2_01758	1941712	1942716	+	1005	335				hypothetical protein
TGY1127_2_01759	1942713	1944119	-	1407	469	ousA			Glycine betaine/proline/ectoine/pipecolic acid transporter OusA
TGY1127_2_01760	1944325	1944876	+	552	184				hypothetical protein
TGY1127_2_01761	1944894	1945499	+	606	202	ogt	2.1.1.63		Methylated-DNA--protein-cysteine methyltransferase
TGY1127_2_01762	1945601	1946107	-	507	169				hypothetical protein
TGY1127_2_01763	1946170	1948038	-	1869	623	recQ	3.6.4.12	COG0514	ATP-dependent DNA helicase RecQ
TGY1127_2_01764	1948277	1949152	-	876	292				hypothetical protein
TGY1127_2_01765	1949258	1950592	-	1335	445	moxC	1.14.-.-	COG2141	Putative monooxygenase MoxC
TGY1127_2_01766	1950630	1951385	-	756	252				hypothetical protein
TGY1127_2_01767	1951492	1952388	-	897	299				hypothetical protein
TGY1127_2_01768	1952555	1953535	-	981	327				hypothetical protein
TGY1127_2_01769	1953817	1953891	-	75					tRNA-Pro(ggg)
TGY1127_2_01770	1954025	1955587	-	1563	521	der		COG1160	GTPase Der
TGY1127_2_01771	1955580	1956380	-	801	267	cmk	2.7.4.25	COG0283	Cytidylate kinase
TGY1127_2_01772	1956429	1957559	-	1131	377				hypothetical protein
TGY1127_2_01773	1957562	1958641	-	1080	360				hypothetical protein
TGY1127_2_01774	1958717	1959436	-	720	240	scpB			Segregation and condensation protein B
TGY1127_2_01775	1959433	1960260	-	828	276	scpA		COG1354	Segregation and condensation protein A
TGY1127_2_01776	1960353	1961216	-	864	288			COG1192	putative protein
TGY1127_2_01777	1961398	1962819	-	1422	474	dctA2		COG1301	C4-dicarboxylate transport protein 2
TGY1127_2_01778	1963038	1964360	+	1323	441				hypothetical protein
TGY1127_2_01779	1964357	1965043	+	687	229	citT		COG4565	Transcriptional regulatory protein CitT
TGY1127_2_01780	1965057	1966988	-	1932	644	acsA_4	6.2.1.1	COG0365	Acetyl-coenzyme A synthetase
TGY1127_2_01781	1967234	1967899	+	666	222				hypothetical protein
TGY1127_2_01782	1967947	1969467	+	1521	507	prpD2	4.2.1.79	COG2079	2-methylcitrate dehydratase 2
TGY1127_2_01783	1969468	1970391	+	924	308	mmgF	4.1.3.-	COG2513	2-methylisocitrate lyase
TGY1127_2_01784	1970441	1971586	+	1146	382	gltA	2.3.3.5		2-methylcitrate synthase
TGY1127_2_01785	1971789	1972829	+	1041	347	yfeX	1.11.1.-	COG2837	Dye-decolorizing peroxidase YfeX
TGY1127_2_01786	1972907	1973716	+	810	270	lin	3.4.-.-		Linocin-M18
TGY1127_2_01787	1973781	1974779	-	999	333	xerD		COG4974	Tyrosine recombinase XerD
TGY1127_2_01788	1974772	1975467	-	696	232				hypothetical protein
TGY1127_2_01789	1975701	1975979	+	279	93				hypothetical protein
TGY1127_2_01790	1975985	1978072	+	2088	696				hypothetical protein
TGY1127_2_01791	1978069	1978860	+	792	264	btuD_9	7.6.2.8		Vitamin B12 import ATP-binding protein BtuD
TGY1127_2_01792	1979008	1979283	+	276	92				hypothetical protein
TGY1127_2_01793	1979320	1981365	+	2046	682				hypothetical protein
TGY1127_2_01794	1981395	1982015	+	621	207			COG1136	putative ABC transporter ATP-binding protein
TGY1127_2_01795	1982086	1983765	-	1680	560	pyrG	6.3.4.2	COG0504	CTP synthase
TGY1127_2_01796	1983847	1985574	-	1728	576	recN		COG0497	DNA repair protein RecN
TGY1127_2_01797	1985571	1986515	-	945	315	ppnK	2.7.1.23	COG0061	NAD kinase
TGY1127_2_01798	1986572	1987393	-	822	274	tlyA	2.1.1.226	COG1189	16S/23S rRNA (cytidine-2'-O)-methyltransferase TlyA
TGY1127_2_01799	1987390	1987758	-	369	123				hypothetical protein
TGY1127_2_01800	1987755	1988768	-	1014	338				hypothetical protein
TGY1127_2_01801	1988761	1989993	-	1233	411				hypothetical protein
TGY1127_2_01802	1990136	1991338	-	1203	401	mmgC_2	1.3.99.-	COG1960	Acyl-CoA dehydrogenase
TGY1127_2_01803	1991351	1992568	-	1218	406	yfdE	2.8.3.19	COG1804	Acetyl-CoA:oxalate CoA-transferase
TGY1127_2_01804	1992857	1992967	-	111					5S ribosomal RNA
TGY1127_2_01805	1993146	1996242	-	3097					23S ribosomal RNA
TGY1127_2_01806	1996624	1998152	-	1529					16S ribosomal RNA
TGY1127_2_01807	1998748	2000103	-	1356	452	tyrS	6.1.1.1	COG0162	Tyrosine--tRNA ligase
TGY1127_2_01808	2000138	2002465	-	2328	776				hypothetical protein
TGY1127_2_01809	2002522	2003073	-	552	184	apt	2.4.2.7	COG0503	Adenine phosphoribosyltransferase
TGY1127_2_01810	2003241	2004734	-	1494	498	argH	4.3.2.1	COG0165	Argininosuccinate lyase
TGY1127_2_01811	2004789	2005991	-	1203	401	argG	6.3.4.5	COG0137	Argininosuccinate synthase
TGY1127_2_01812	2006216	2006635	+	420	140				hypothetical protein
TGY1127_2_01813	2006658	2007131	-	474	158	argR		COG1438	Arginine repressor
TGY1127_2_01814	2007134	2008078	-	945	315	argF	2.1.3.3	COG0078	Ornithine carbamoyltransferase
TGY1127_2_01815	2008128	2009351	-	1224	408	argD	2.6.1.11	COG4992	Acetylornithine aminotransferase
TGY1127_2_01816	2009348	2010361	-	1014	338	argB	2.7.2.8	COG0548	Acetylglutamate kinase
TGY1127_2_01817	2010377	2011591	-	1215	405	argJ		COG1364	Arginine biosynthesis bifunctional protein ArgJ
TGY1127_2_01818	2011588	2012697	-	1110	370	argC	1.2.1.38	COG0002	N-acetyl-gamma-glutamyl-phosphate reductase
TGY1127_2_01819	2012748	2013734	+	987	329	qorA_2	1.6.5.5	COG0604	Quinone oxidoreductase 1
TGY1127_2_01820	2013857	2014486	-	630	210				hypothetical protein
TGY1127_2_01821	2014552	2017104	-	2553	851	pheT	6.1.1.20	COG0072	Phenylalanine--tRNA ligase beta subunit
TGY1127_2_01822	2017109	2018239	-	1131	377	pheS	6.1.1.20	COG0016	Phenylalanine--tRNA ligase alpha subunit
TGY1127_2_01823	2018358	2018798	-	441	147	mutT2	3.6.1.55	COG0494	Putative 8-oxo-dGTP diphosphatase 2
TGY1127_2_01824	2018802	2019767	-	966	322	fieF			Ferrous-iron efflux pump FieF
TGY1127_2_01825	2019828	2020763	-	936	312	rlmB_2	2.1.1.185		23S rRNA (guanosine-2'-O-)-methyltransferase RlmB
TGY1127_2_01826	2020904	2021287	-	384	128	rplT		COG0292	50S ribosomal protein L20
TGY1127_2_01827	2021373	2021567	-	195	65	rpmI		COG0291	50S ribosomal protein L35
TGY1127_2_01828	2021724	2022263	-	540	180	infC			Translation initiation factor IF-3
TGY1127_2_01829	2022746	2023207	+	462	154				hypothetical protein
TGY1127_2_01830	2023241	2024101	-	861	287				hypothetical protein
TGY1127_2_01831	2024104	2024844	-	741	247	hisA	5.3.1.16	COG0106	1-(5-phosphoribosyl)-5-[(5-phosphoribosylamino)methylideneamino] imidazole-4-carboxamide isomerase
TGY1127_2_01832	2024854	2025021	-	168	56				hypothetical protein
TGY1127_2_01833	2025018	2025782	-	765	255	hisH	4.3.2.10		Imidazole glycerol phosphate synthase subunit HisH
TGY1127_2_01834	2025783	2026397	-	615	205	hisB	4.2.1.19	COG0131	Imidazoleglycerol-phosphate dehydratase
TGY1127_2_01835	2026455	2027504	-	1050	350	hisC	2.6.1.9	COG0079	Histidinol-phosphate aminotransferase
TGY1127_2_01836	2027606	2027998	-	393	131	yneA			Cell division suppressor protein YneA
TGY1127_2_01837	2028287	2029015	+	729	243	lexA	3.4.21.88	COG1974	LexA repressor
TGY1127_2_01838	2029108	2031147	-	2040	680	dinG_2	3.6.4.12	COG1199	putative ATP-dependent helicase DinG
TGY1127_2_01839	2031177	2032724	-	1548	516	hflX			GTPase HflX
TGY1127_2_01840	2032897	2033517	+	621	207	rsmC	2.1.1.172	COG2813	Ribosomal RNA small subunit methyltransferase C
TGY1127_2_01841	2033510	2034520	-	1011	337	dapF	5.1.1.7	COG0253	Diaminopimelate epimerase
TGY1127_2_01842	2034527	2035516	-	990	330	miaA	2.5.1.75	COG0324	tRNA dimethylallyltransferase
TGY1127_2_01843	2035516	2037126	-	1611	537	miaB	2.8.4.3	COG0621	tRNA-2-methylthio-N(6)-dimethylallyladenosine synthase
TGY1127_2_01844	2037130	2038143	+	1014	338				hypothetical protein
TGY1127_2_01845	2038140	2038916	-	777	259	recX			Regulatory protein RecX
TGY1127_2_01846	2038916	2040070	-	1155	385	recA		COG0468	Protein RecA
TGY1127_2_01847	2040293	2040514	-	222	74				hypothetical protein
TGY1127_2_01848	2040738	2041190	-	453	151				hypothetical protein
TGY1127_2_01849	2041403	2041912	-	510	170	pncC	3.5.1.42	COG1546	Nicotinamide-nucleotide amidohydrolase PncC
TGY1127_2_01850	2041909	2042529	-	621	207	pgsA	2.7.8.5		CDP-diacylglycerol--glycerol-3-phosphate 3-phosphatidyltransferase
TGY1127_2_01851	2042564	2045587	-	3024	1008				hypothetical protein
TGY1127_2_01852	2045700	2047406	-	1707	569	rnj	3.1.-.-	COG0595	Ribonuclease J
TGY1127_2_01853	2047462	2048391	-	930	310	dapA_1	4.3.3.7	COG0329	4-hydroxy-tetrahydrodipicolinate synthase
TGY1127_2_01854	2048413	2049030	-	618	206				hypothetical protein
TGY1127_2_01855	2049034	2049789	-	756	252	dapB	1.17.1.8	COG0289	4-hydroxy-tetrahydrodipicolinate reductase
TGY1127_2_01856	2049961	2051919	+	1959	653	oatA	2.3.1.-		O-acetyltransferase OatA
TGY1127_2_01857	2051966	2052808	+	843	281				hypothetical protein
TGY1127_2_01858	2052831	2053346	-	516	172				hypothetical protein
TGY1127_2_01859	2053613	2054731	+	1119	373				hypothetical protein
TGY1127_2_01860	2054740	2058822	-	4083	1361	dhbF_3		COG1020	Dimodular nonribosomal peptide synthase
TGY1127_2_01861	2058828	2059061	-	234	78				hypothetical protein
TGY1127_2_01862	2059088	2060830	-	1743	581	dhbE	6.3.2.-	COG1021	2,3-dihydroxybenzoate-AMP ligase
TGY1127_2_01863	2060897	2061763	-	867	289	hmuV	3.6.3.-		Hemin import ATP-binding protein HmuV
TGY1127_2_01864	2061760	2062818	-	1059	353	hmuU		COG0609	Hemin transport system permease protein HmuU
TGY1127_2_01865	2062825	2063994	-	1170	390				hypothetical protein
TGY1127_2_01866	2064044	2067655	-	3612	1204		3.6.3.-	COG1132	Multidrug efflux ATP-binding/permease protein
TGY1127_2_01867	2067770	2068885	-	1116	372	elmGT	2.4.1.331		Elloramycin glycosyltransferase ElmGT
TGY1127_2_01868	2069136	2070434	+	1299	433	fes		COG2382	Enterochelin esterase
TGY1127_2_01869	2070479	2071144	+	666	222	dhbB	3.3.2.1	COG1535	Isochorismatase
TGY1127_2_01870	2071141	2071941	+	801	267				hypothetical protein
TGY1127_2_01871	2071938	2073095	+	1158	386	dhbC	5.4.4.2	COG1169	Isochorismate synthase DhbC
TGY1127_2_01872	2072990	2073211	-	222	74				hypothetical protein
TGY1127_2_01873	2073159	2073869	-	711	237				hypothetical protein
TGY1127_2_01874	2074013	2075062	-	1050	350	ykfC	3.4.14.13		Gamma-D-glutamyl-L-lysine dipeptidyl-peptidase
TGY1127_2_01875	2075059	2076171	-	1113	371	ykfB	5.1.1.20	COG4948	L-Ala-D/L-Glu epimerase
TGY1127_2_01876	2076207	2077361	-	1155	385				hypothetical protein
TGY1127_2_01877	2077481	2077795	-	315	105				hypothetical protein
TGY1127_2_01878	2077836	2079206	-	1371	457		3.4.24.-	COG0612	putative zinc protease
TGY1127_2_01879	2079395	2081638	-	2244	748	pnp	2.7.7.8	COG1185	Polyribonucleotide nucleotidyltransferase
TGY1127_2_01880	2081906	2082175	-	270	90	rpsO		COG0184	30S ribosomal protein S15
TGY1127_2_01881	2082429	2083034	+	606	202		3.2.2.-	COG2094	Putative 3-methyladenine DNA glycosylase
TGY1127_2_01882	2083126	2084343	-	1218	406	lysN_2	2.6.1.39	COG1167	2-aminoadipate transaminase
TGY1127_2_01883	2084421	2085266	-	846	282	tam_2	2.1.1.144	COG4106	Trans-aconitate 2-methyltransferase
TGY1127_2_01884	2085266	2085586	-	321	107				hypothetical protein
TGY1127_2_01885	2085669	2087027	-	1359	453				hypothetical protein
TGY1127_2_01886	2087050	2087421	+	372	124				hypothetical protein
TGY1127_2_01887	2087484	2087942	+	459	153	luxS	4.4.1.21	COG1854	S-ribosylhomocysteine lyase
TGY1127_2_01888	2087939	2088694	+	756	252	mtnN	3.2.2.9	COG0775	5'-methylthioadenosine/S-adenosylhomocysteine nucleosidase
TGY1127_2_01889	2088736	2089563	+	828	276		1.-.-.-	COG0656	putative oxidoreductase/MSMEI_2347
TGY1127_2_01890	2089635	2090624	-	990	330	ribF			Bifunctional riboflavin kinase/FMN adenylyltransferase
TGY1127_2_01891	2090717	2091442	-	726	242				hypothetical protein
TGY1127_2_01892	2091512	2091964	-	453	151				hypothetical protein
TGY1127_2_01893	2092005	2092376	-	372	124				hypothetical protein
TGY1127_2_01894	2092373	2093434	-	1062	354	truB	5.4.99.25	COG0130	tRNA pseudouridine synthase B
TGY1127_2_01895	2093435	2094037	-	603	201	rbfA			Ribosome-binding factor A
TGY1127_2_01896	2094182	2097181	-	3000	1000	infB			Translation initiation factor IF-2
TGY1127_2_01897	2097841	2098830	-	990	330	nusA		COG0195	Transcription termination/antitermination protein NusA
TGY1127_2_01898	2098953	2099600	-	648	216	rimP			Ribosome maturation factor RimP
TGY1127_2_01899	2099700	2100755	+	1056	352				hypothetical protein
TGY1127_2_01900	2100808	2101602	-	795	265	yfcA		COG0730	putative membrane transporter protein YfcA
TGY1127_2_01901	2101665	2103479	-	1815	605	proS	6.1.1.15	COG0442	Proline--tRNA ligase
TGY1127_2_01902	2103575	2104513	-	939	313				hypothetical protein
TGY1127_2_01903	2104533	2105858	-	1326	442	rip1	3.4.24.-	COG0750	Zinc metalloprotease Rip1
TGY1127_2_01904	2106015	2107871	-	1857	619		3.6.3.-	COG1132	Putative multidrug export ATP-binding/permease protein
TGY1127_2_01905	2107975	2108595	-	621	207				hypothetical protein
TGY1127_2_01906	2108623	2109471	-	849	283	cdsA	2.7.7.41	COG0575	Phosphatidate cytidylyltransferase
TGY1127_2_01907	2109471	2110061	-	591	197	frr		COG0233	Ribosome-recycling factor
TGY1127_2_01908	2110189	2110923	-	735	245	pyrH	2.7.4.22	COG0528	Uridylate kinase
TGY1127_2_01909	2111040	2111870	-	831	277	tsf		COG0264	Elongation factor Ts
TGY1127_2_01910	2111981	2112853	-	873	291	rpsB		COG0052	30S ribosomal protein S2
TGY1127_2_01911	2113244	2113846	+	603	201				hypothetical protein
TGY1127_2_01912	2113898	2114116	+	219	73				hypothetical protein
TGY1127_2_01913	2114443	2115087	+	645	215				hypothetical protein
TGY1127_2_01914	2115261	2115455	+	195	65				hypothetical protein
TGY1127_2_01915	2115619	2116086	-	468	156				hypothetical protein
TGY1127_2_01916	2116088	2117557	-	1470	490				hypothetical protein
TGY1127_2_01917	2117607	2117939	-	333	111				hypothetical protein
TGY1127_2_01918	2117932	2118390	-	459	153				hypothetical protein
TGY1127_2_01919	2118391	2118858	-	468	156				hypothetical protein
TGY1127_2_01920	2118862	2119014	-	153	51				hypothetical protein
TGY1127_2_01921	2119043	2120284	-	1242	414				hypothetical protein
TGY1127_2_01922	2120311	2121420	-	1110	370				hypothetical protein
TGY1127_2_01923	2121417	2122298	-	882	294				hypothetical protein
TGY1127_2_01924	2122314	2123630	-	1317	439				hypothetical protein
TGY1127_2_01925	2123630	2128804	-	5175	1725				hypothetical protein
TGY1127_2_01926	2128913	2129191	-	279	93				hypothetical protein
TGY1127_2_01927	2129311	2129667	-	357	119				hypothetical protein
TGY1127_2_01928	2129845	2130534	-	690	230				hypothetical protein
TGY1127_2_01929	2130603	2131004	-	402	134				hypothetical protein
TGY1127_2_01930	2131016	2131273	-	258	86				hypothetical protein
TGY1127_2_01931	2131270	2131638	-	369	123				hypothetical protein
TGY1127_2_01932	2131641	2132216	-	576	192				hypothetical protein
TGY1127_2_01933	2132236	2132412	-	177	59				hypothetical protein
TGY1127_2_01934	2132438	2133772	-	1335	445				hypothetical protein
TGY1127_2_01935	2133775	2134587	-	813	271				hypothetical protein
TGY1127_2_01936	2134596	2136710	-	2115	705				hypothetical protein
TGY1127_2_01937	2136717	2136938	-	222	74				hypothetical protein
TGY1127_2_01938	2136969	2138738	-	1770	590				hypothetical protein
TGY1127_2_01939	2138768	2139217	-	450	150				hypothetical protein
TGY1127_2_01940	2139425	2139646	-	222	74				hypothetical protein
TGY1127_2_01941	2139825	2140106	-	282	94				hypothetical protein
TGY1127_2_01942	2140394	2140999	-	606	202				hypothetical protein
TGY1127_2_01943	2140992	2141471	-	480	160				hypothetical protein
TGY1127_2_01944	2141484	2141915	-	432	144				hypothetical protein
TGY1127_2_01945	2142192	2144840	-	2649	883				hypothetical protein
TGY1127_2_01946	2144859	2145017	-	159	53				hypothetical protein
TGY1127_2_01947	2145014	2145343	-	330	110				hypothetical protein
TGY1127_2_01948	2145340	2145486	-	147	49				hypothetical protein
TGY1127_2_01949	2145476	2145658	-	183	61				hypothetical protein
TGY1127_2_01950	2145655	2145867	-	213	71				hypothetical protein
TGY1127_2_01951	2145872	2146051	-	180	60				hypothetical protein
TGY1127_2_01952	2146069	2146287	-	219	73				hypothetical protein
TGY1127_2_01953	2146284	2146592	-	309	103				hypothetical protein
TGY1127_2_01954	2146739	2147533	-	795	265				hypothetical protein
TGY1127_2_01955	2147570	2148331	-	762	254				hypothetical protein
TGY1127_2_01956	2148328	2148678	-	351	117				hypothetical protein
TGY1127_2_01957	2148675	2149031	-	357	119				hypothetical protein
TGY1127_2_01958	2149061	2149411	-	351	117				hypothetical protein
TGY1127_2_01959	2149412	2149576	-	165	55				hypothetical protein
TGY1127_2_01960	2149573	2149806	-	234	78				hypothetical protein
TGY1127_2_01961	2149895	2150242	+	348	116				hypothetical protein
TGY1127_2_01962	2150239	2150499	-	261	87				hypothetical protein
TGY1127_2_01963	2150499	2150816	-	318	106				hypothetical protein
TGY1127_2_01964	2150991	2151566	+	576	192				hypothetical protein
TGY1127_2_01965	2151566	2152108	+	543	181				hypothetical protein
TGY1127_2_01966	2152105	2152476	+	372	124				hypothetical protein
TGY1127_2_01967	2152473	2152925	+	453	151				hypothetical protein
TGY1127_2_01968	2152977	2153378	+	402	134				hypothetical protein
TGY1127_2_01969	2153390	2154709	+	1320	440	xerC_2			Tyrosine recombinase XerC
TGY1127_2_01970	2154859	2154934	-	76					tRNA-Met(cat)
TGY1127_2_01971	2155075	2156259	-	1185	395		2.4.1.337	COG0438	Alpha-monoglucosyldiacylglycerol synthase
TGY1127_2_01972	2156470	2157354	-	885	295				hypothetical protein
TGY1127_2_01973	2157660	2157902	-	243	81				hypothetical protein
TGY1127_2_01974	2158075	2158148	-	74					tRNA-Asn(gtt)
TGY1127_2_01975	2158239	2160080	-	1842	614	dnaG	2.7.7.-	COG0358	DNA primase
TGY1127_2_01976	2160178	2161482	-	1305	435	dgt		COG0232	Deoxyguanosinetriphosphate triphosphohydrolase-like protein
TGY1127_2_01977	2161587	2162756	-	1170	390	dus	1.3.1.-	COG0042	putative tRNA-dihydrouridine synthase
TGY1127_2_01978	2162891	2164264	-	1374	458	tpa	2.6.1.77	COG0161	Taurine--pyruvate aminotransferase
TGY1127_2_01979	2164440	2165237	+	798	266	lvr	1.1.1.-		Levodione reductase
TGY1127_2_01980	2165234	2165632	-	399	133				hypothetical protein
TGY1127_2_01981	2165656	2166618	-	963	321				hypothetical protein
TGY1127_2_01982	2166635	2168017	-	1383	461	glyQS	6.1.1.14	COG0423	Glycine--tRNA ligase
TGY1127_2_01983	2168217	2168468	+	252	84				hypothetical protein
TGY1127_2_01984	2168465	2169481	-	1017	339		1.1.1.1		Alcohol dehydrogenase
TGY1127_2_01985	2169542	2170201	-	660	220				hypothetical protein
TGY1127_2_01986	2170260	2171450	-	1191	397	metXA	2.3.1.31	COG2021	Homoserine O-acetyltransferase
TGY1127_2_01987	2171473	2172867	-	1395	465	metY	2.5.1.49	COG2873	O-acetyl-L-homoserine sulfhydrylase
TGY1127_2_01988	2173284	2174726	+	1443	481	proY		COG1113	Proline-specific permease ProY
TGY1127_2_01989	2174791	2177022	+	2232	744	dapb1	3.4.14.-		Dipeptidyl aminopeptidase BI
TGY1127_2_01990	2177103	2178605	-	1503	501	gatB	6.3.5.-	COG0064	Aspartyl/glutamyl-tRNA(Asn/Gln) amidotransferase subunit B
TGY1127_2_01991	2178606	2180198	-	1593	531	gatA	6.3.5.7	COG0154	Glutamyl-tRNA(Gln) amidotransferase subunit A
TGY1127_2_01992	2180215	2180511	-	297	99	gatC	6.3.5.-		Aspartyl/glutamyl-tRNA(Asn/Gln) amidotransferase subunit C
TGY1127_2_01993	2180699	2181463	-	765	255				hypothetical protein
TGY1127_2_01994	2181839	2184082	-	2244	748	ligA	6.5.1.2	COG0272	DNA ligase A
TGY1127_2_01995	2184168	2185244	-	1077	359				hypothetical protein
TGY1127_2_01996	2185241	2186377	-	1137	379				hypothetical protein
TGY1127_2_01997	2186516	2187028	-	513	171				hypothetical protein
[truncated: 712 more rows]
