# Supplementary material for: Genomic information of Kocuria isolates from sake brewing process
Source: AIMS Microbiol. 2021 Feb 26;7(1):114–23. doi: 10.3934/microbiol.2021008 (PMC7921380; doi:10.3934/microbiol.2021008)
Supplement: Supplementary file 3 [file microbiol-07-01-008-s001.txt]

#NEXUS
[ Title ]
begin taxa;
       dimensions ntax=23;
       taxlabels
             TGY1127_2
             TGY1120_1
             TGY1023_2
             MB1113_2
             LB1023_2
             LB1113_2
             LB1120_1_30
             LB1127_2
             LB1204_1
             LB1218_1_15
             TGY1218_1_30
             TGY1218_1_15
             TGY1113_2
             MB1218_2_30
             MB1218_1_15
             MB1127_2
             MB1120_1
             LB1218_1_30
             TGY1120_3
             MB1218_5_30
             LB1127_3
             LB1120_2
             LB1218_2_30
;
end;
begin characters;
       dimensions nchar=421;
       format missing=? gap=- matchchar=. datatype=nucleotide;
       matrix

TGY1127_2
----------------------TAACAGCCCAGAGACCTGCCTTCGCCATCGGTGTTCCT
CCTGATATCTGCGCATTTCACCGCTACACCAGGAATTCCAGTCTCCCCTACTGCACTCTA
GCCTGCCCGTACCCACTGCACACCCGGGGTTGAGCCCCGGGCTTTCACAGCAGACGCGAC
AAACCGCCTACGAGCTCTTTACGCCCAATAATTCCGGACAACGCTTGCGCCCTACGTATT
ACCGCGGCTGCTGGCACGTAGTTAGCCGGCGCTTCTTCTGCAGGTACCGTCACTTTCGCT
TCTTCCCTGCTGAAAGAGGTTTACAACCCGAAGGCCGTCATCCCTCACGCGGCGTCGCTG
CATCAGGCTTGCGCCCATTGTGCAATATTCCCCACTGCTGCCACCCGTAGGCT-------
-

TGY1120_1
----------------CGTCAGTAACAGCCCAGAGACCTGCCTTCGCCATCGGTGTTCCT
CCTGATATCTGCGCATTTCACCGCTACACCAGGAATTCCAGTCTCCCCTACTGCACTCTA
GCCTGCCCGTACCCACTGCACACCCGGGGTTGAGCCCCGGGCTTTCACAGCAGACGCGAC
AAACCGCCTACGAGCTCTTTACGCCCAATAATTCCGGACAACGCTTGCGCCCTACGTATT
ACCGCGGCTGCTGGCACGTAGTTAGCCGGCGCTTCTTCTGCAGGTACCGTCACTTTCGCT
TCTTCCCTGCTGAAAGAGGTTTACAACCCGAAGGCCGTCATCCCTCACGCGGCGTCGCTG
CATCAGGCTTGCGCCCATTGTGCAATATTCCCCACTGCTGCCCCCCGTAGGCTG------
-

TGY1023_2
--------------------------AGCCCAGAGACCTGCCTTCGCCATCGGTGTTCCT
CCTGATATCTGCGCATTTCACCGCTACACCAGGAATTCCAGTCTCCCCTACTGCACTCTA
GCCTGCCCGTACCCACTGCACACCCGGGGTTGAGCCCCGGGCTTTCACAGCAGACGCGAC
AAACCGCCTACGAGCTCTTTACGCCCAATAATTCCGGACAACGCTTGCGCCCTACGTATT
ACCGCGGCTGCTGGCACGTAGTTAGCCGGCGCTTCTTCTGCAGGTACCGTCACTTTCGCT
TCTTCCCTGCTGAAAGAGGTTTACAACCCGAAGGCCGTCATCCCTCACGCGGCGTCGCTG
CATCAGGCTTGCGCCCATTGTGCAATATTCCCCACTGCTGCCCCCCGTAGGCTGTCTC--
-

MB1113_2
-GCTTTCGCTCCTCAGCGTCAGTAACAGCCCAGAGACCTGCCTTCGCCATCGGTGTTCCT
CCTGATATCTGCGCATTTCACCGCTACACCAGGAATTCCAGTCTCCCCTACTGCACTCTA
GCCTGCCCGTACCCACTGCACACCCGGGGTTGAGCCCCGGGCTTTCACAGCAGACGCGAC
AAACCGCCTACGAGCTCTTTACGCCCAATAATTCCGGACAACGCTTGCGCCCTACGTATT
ACCGCGGCTGCTGGCACGTAGTTAGCCGGCGCTTCTTCTGCAGGTACCGTCACTTTCGCT
TCTTCCCTGCTGAAAGAGGTTTACAACCCGAAGGCCGTCATCCCTCACGCGGCGTCGCTG
CATCAGGCTTGCGCCCATTGTGCAATATTCCCCACTGCTGCCCCCCGTAGGCTG------
-

LB1023_2
TGCTTTCGCTCCTCAGCGTCAGTAACAGCCCAGAGACCTGCCTTCGCCATCGGTGTTCCT
CCTGATATCTGCGCATTTCACCGCTACACCAGGAATTCCAGTCTCCCCTACTGCACTCTA
GCCTGCCCGTACCCACTGCACACCCGGGGTTGAGCCCCGGGCTTTCACAGCAGACGCGAC
AAACCGCCTACGAGCTCTTTACGCCCAATAATTCCGGACAACGCTTGCGCCCTACGTATT
ACCGCGGCTGCTGGCACGTAGTTAGCCGGCGCTTCTTCTGCAGGTACCGTCACTTTCGCT
TCTTCCCTGCTGAAAGAGGTTTACAACCCGAAGGCCGTCATCCCTCACGCGGCGTCGCTG
CATCAGGCTTGCGCCCATTGTGGAATATTCCCCACTGGTGGC------------------
-

LB1113_2
TGCTTTCGCTCCTCAGCGTCAGTAACAGCCCAGAGACCTGCCTTCGCCATCGGTGTTCCT
CCTGATATCTGCGCATTTCACCGCTACACCAGGAATTCCAGTCTCCCCTACTGCACTCTA
GCCTGCCCGTACCCACTGCACACCCGGGGTTGAGCCCCGGGCTTTCACAGCAGACGCGAC
AAACCGCCTACGAGCTCTTTACGCCCAATAATTCCGGACAACGCTTGCGCCCTACGTATT
ACCGCGGCTGCTGGCACGTAGTTAGCCGGCGCTTCTTCTGCAGGTACCGTCACTTTCGCT
TCTTCCCTGCTGAAAGAGGTTTACAACCCGAAGGCCGTCATCCCTCACGCGGCGTCGCTG
CATCAGGCTTGCGCCCATTGTGCAATATTCCCCACTGC----------------------
-

LB1120_1_30
TGCTTTCGCTCCTCAGCGTCAGTAACAGCCCAGAGACCTGCCTTCGCCATCGGTGTTCCT
CCTGATATCTGCGCATTTCACCGCTACACCAGGAATTCCAGTCTCCCCTACTGCACTCTA
GCCTGCCCGTACCCACTGCACACCCGGGGTTGAGCCCCGGGCTTTCACAGCAGACGCGAC
AAACCGCCTACGAGCTCTTTACGCCCAATAATTCCGGACAACGCTTGCGCCCTACGTATT
ACCGCGGCTGCTGGCACGTAGTTAGCCGGCGCTTCTTCTGCAGGTACCGTCACTTTCGCT
TCTTCCCTGCTGAAAGAGGTTTACAACCCGAAGGCCGTCATCCCTCACGCGGCGTCGCTG
CATCAGGCTTGCGCCCATTGTGCAATATTCCCCACTGC----------------------
-

LB1127_2
TGCTTTCGCTCCTCAGCGTCAGTAACAGCCCAGAGACCTGCCTTCGCCATCGGTGTTCCT
CCTGATATCTGCGCATTTCACCGCTACACCAGGAATTCCAGTCTCCCCTACTGCACTCTA
GCCTGCCCGTACCCACTGCACACCCGGGGTTGAGCCCCGGGCTTTCACAGCAGACGCGAC
AAACCGCCTACGAGCTCTTTACGCCCAATAATTCCGGACAACGCTTGCGCCCTACGTATT
ACCGCGGCTGCTGGCACGTAGTTAGCCGGCGCTTCTTCTGCAGGTACCGTCACTTTCGCT
TCTTCCCTGCTGAAAGAGGTTTACAACCCGAAGGCCGTCATCCCTCACGCGGCGTCGCTG
CATCAGGCTTGCGCCCATTGTGCAATATTCCCCACTGCTGCCCCCCGTAGGCTG------
-

LB1204_1
TGCTTTCGCTCCTCAGCGTCAGTAACAGCCCAGAGACCTGCCTTCGCCATCGGTGTTCCT
CCTGATATCTGCGCATTTCACCGCTACACCAGGAATTCCAGTCTCCCCTACTGCACTCTA
GCCTGCCCGTACCCACTGCACACCCGGGGTTGAGCCCCGGGCTTTCACAGCAGACGCGAC
AAACCGCCTACGAGCTCTTTACGCCCAATAATTCCGGACAACGCTTGCGCCCTACGTATT
ACCGCGGCTGCTGGCACGTAGTTAGCCGGCGCTTCTTCTGCAGGTACCGTCACTTTCGCT
TCTTCCCTGCTGAAAGAGGTTTACAACCCGAAGGCCGTCATCCCTCACGCGGCGTCGCTG
CATCAGGCTTGCGCCCATTGTGCAATATTCCCCACTGCTGCCCCCCGTAGGCTGT-----
-

LB1218_1_15
TGCTTTCGCTCCTCAGCGTCAGTAACAGCCCAGAGACCTGCCTTCGCCATCGGTGTTCCT
CCTGATATCTGCGCATTTCACCGCTACACCAGGAATTCCAGTCTCCCCTACTGCACTCTA
GCCTGCCCGTACCCACTGCACACCCGGGGTTGAGCCCCGGGCTTTCACAGCAGACGCGAC
AAACCGCCTACGAGCTCTTTACGCCCAATAATTCCGGACAACGCTTGCGCCCTACGTATT
ACCGCGGCTGCTGGCACGTAGTTAGCCGGCGCTTCTTCTGCAGGTACCGTCACTTTCGCT
TCTTCCCTGCTGAAAGAGGTTTACAACCCGAAGGCCGTCATCCCTCACGCGGCGTCGCTG
CATCAGGCTTGCGCCCATTGTGCAATATTCCCCACTGCTGCCCCCCGTAGGCT-------
-

TGY1218_1_30
TGCTTTCGCTCCTCAGCGTCAGTAACAGCCCAGAGACCTGCCTTCGCCATCGGTGTTCCT
CCTGATATCTGCGCATTTCACCGCTACACCAGGAATTCCAGTCTCCCCTACTGCACTCTA
GCCTGCCCGTACCCACTGCACACCCGGGGTTGAGCCCCGGGCTTTCACAGCAGACGCGAC
AAACCGCCTACGAGCTCTTTACGCCCAATAATTCCGGACAACGCTTGCGCCCTACGTATT
ACCGCGGCTGCTGGCACGTAGTTAGCCGGCGCTTCTTCTGCAGGTACCGTCACTTTCGCT
TCTTCCCTGCTGAAAGAGGTTTACAACCCGAAGGCCGTCATCCCTCACGCGGCGTCGCTG
CATCAGGCTTGCGCCCATTGTGCAATATTCCCCACTGC----------------------
-

TGY1218_1_15
TGCTTTCGCTCCTCAGCGTCAGTAACAGCCCAGAGACCTGCCTTCGCCATCGGTGTTCCT
CCTGATATCTGCGCATTTCACCGCTACACCAGGAATTCCAGTCTCCCCTACTGCACTCTA
GCCTGCCCGTACCCACTGCACACCCGGGGTTGAGCCCCGGGCTTTCACAGCAGACGCGAC
AAACCGCCTACGAGCTCTTTACGCCCAATAATTCCGGACAACGCTTGCGCCCTACGTATT
ACCGCGGCTGCTGGCACGTAGTTAGCCGGCGCTTCTTCTGCAGGTACCGTCACTTTCGCT
TCTTCCCTGCTGAAAGAGGTTTACAACCCGAAGGCCGTCATCCCTCACGCGGCGTCGCTG
CATCAGGCTTGCGCCCATTGTGCAATATTCCCCACTGCTGCCCCCCGTAGGCTG------
-

TGY1113_2
-GCTTTCGCTCCTCAGCGTCAGTAACAGCCCAGAGACCTGCCTTCGCCATCGGTGTTCCT
CCTGATATCTGCGCATTTCACCGCTACACCAGGAATTCCAGTCTCCCCTACTGCACTCTA
GCCTGCCCGTACCCACTGCACACCCGGGGTTGAGCCCCGGGCTTTCACAGCAGACGCGAC
AAACCGCCTACGAGCTCTTTACGCCCAATAATTCCGGACAACGCTTGCGCCCTACGTATT
ACCGCGGCTGCTGGCACGTAGTTAGCCGGCGCTTCTTCTGCAGGTACCGTCACTTTCGCT
TCTTCCCTGCTGAAAGAGGTTTACAACCCGAAGGCCGTCATCCCTCACGCGGCGTCGCTG
CATCAGGCTTGCGCCCATTGTGCAATATTCCCCACTGCTGCCCCCCGTAGGCTGTCTCTT
A

MB1218_2_30
TGCTTTCGCTCCTCAGCGTCAGTAACAGCCCAGAGACCTGCCTTCGCCATCGGTGTTCCT
CCTGATATCTGCGCATTTCACCGCTACACCAGGAATTCCAGTCTCCCCTACTGCACTCTA
GCCTGCCCGTACCCACTGCACACCCGGGGTTGAGCCCCGGGCTTTCACAGCAGACGCGAC
AAACCGCCTACGAGCTCTTTACGCCCAATAATTCCGGACAACGCTTGCGCCCTACGTATT
ACCGCGGCTGCTGGCACGTAGTTAGCCGGCGCTTCTTCTGCAGGTACCGTCACTTTCGCT
TCTTCCCTGCTGAAAGAGGTTTACAACCCGAAGGCCGTCATCCCTCACGCGGCGTCGCTG
CATCAGGCTTGCGCCCATTGTGCAATATTCCCCACTGC----------------------
-

MB1218_1_15
TGCTTTCGCTCCTCAGCGTCAGTAACAGCCCAGAGACCTGCCTTCGCCATCGGTGTTCCT
CCTGATATCTGCGCATTTCACCGCTACACCAGGAATTCCAGTCTCCCCTACTGCACTCTA
GCCTGCCCGTACCCACTGCACACCCGGGGTTGAGCCCCGGGCTTTCACAGCAGACGCGAC
AAACCGCCTACGAGCTCTTTACGCCCAATAATTCCGGACAACGCTTGCGCCCTACGTATT
ACCGCGGCTGCTGGCACGTAGTTAGCCGGCGCTTCTTCTGCAGGTACCGTCACTTTCGCT
TCTTCCCTGCTGAAAGAGGTTTACAACCCGAAGGCCGTCATCCCTCACGCGGCGTCGCTG
CATCAGGCTTGCGCCCATTGTGCAATATTCCCCACTGC----------------------
-

MB1127_2
TGCTTTCGCTCCTCAGCGTCAGTAACAGCCCAGAGACCTGCCTTCGCCATCGGTGTTCCT
CCTGATATCTGCGCATTTCACCGCTACACCAGGAATTCCAGTCTCCCCTACTGCACTCTA
GCCTGCCCGTACCCACTGCACACCCGGGGTTGAGCCCCGGGCTTTCACAGCAGACGCGAC
AAACCGCCTACGAGCTCTTTACGCCCAATAATTCCGGACAACGCTTGCGCCCTACGTATT
ACCGCGGCTGCTGGCACGTAGTTAGCCGGCGCTTCTTCTGCAGGTACCGTCACTTTCGCT
TCTTCCCTGCTGAAAGAGGTTTACAACCCGAAGGCCGTCATCCCTCACGCGGCGTCGCTG
CATCAGGCTTGCGCCCATTG----------------------------------------
-

MB1120_1
TGCTTTCGCTCCTCAGCGTCAGTAACAGCCCAGAGACCTGCCTTCGCCATCGGTGTTCCT
CCTGATATCTGCGCATTTCACCGCTACACCAGGAATTCCAGTCTCCCCTACTGCACTCTA
GCCTGCCCGTACCCACTGCACACCCGGGGTTGAGCCCCGGGCTTTCACAGCAGACGCGAC
AAACCGCCTACGAGCTCTTTACGCCCAATAATTCCGGACAACGCTTGCGCCCTACGTATT
ACCGCGGCTGCTGGCACGTAGTTAGCCGGCGCTTCTTCTGCAGGTACCGTCACTTTCGCT
TCTTCCCTGCTGAAAGAGGTTTACAACCCGAAGGCCGTCATCCCTCACGCGGCGTCGCTG
CATCAGGCTTGCGCCCATTGTGCAATATTCCCCACTGC----------------------
-

LB1218_1_30
-GCTTTCGCTCCTCAGCGTCAGTAACAGCCCAGAGACCTGCCTTCGCCATCGGTGTTCCT
CCTGATATCTGCGCATTTCACCGCTACACCAGGAATTCCAGTCTCCCCTACTGCACTCTA
GCCTGCCCGTACCCACTGCACACCCGGGGTTGAGCCCCGGGCTTTCACAGCAGACGCGAC
AAACCGCCTACGAGCTCTTTACGCCCAATAATTCCGGACAACGCTTGCGCCCTACGTATT
ACCGCGGCTGCTGGCACGTAGTTAGCCGGCGCTTCTTCTGCAGGTACCGTCACTTTCGCT
TCTTCCCTGCTGAAAGAGGTTTACAACCCGAAGGCCGTCATCCCTCACGCGGCGTCGCTG
CATCAGGCTTGCGCCCATTG----------------------------------------
-

TGY1120_3
-GCTTTCGCTCCTCAGCGTCAGTAACAGCCCAGAGACCTGCCTTCGCCATCGGTGTTCCT
CCTGATATCTGCGCATTTCACCGCTACACCAGGAATTCCAGTCTCCCCTACTGCACTCCA
GCCTGCCCGTACCCACTGCACACCCGGGGTTGAGCCCCGGGCTTTCACAGCAGACGCGAC
AAACCGCCTACGAGCTCTTTACGCCCAATAATTCCGGACAACGCTTGCGCCCTACGTATT
ACCGCGGCTGCTGGCACGTAGTTAGCCGGCGCTTCTTCTGCAGGTACCGTCACTTTCGCT
TCTTCCCTGCTGAAAGAGGTTTACAACCCGAAGGCCGTCATCCCCCACGCGGCGTCGCTG
CATCAGGCTTGCGCCCATTGTGCAATATTCCCCACTGC----------------------
-

MB1218_5_30
TGCTTTCGCTCCTCAGCGTCAGTAACAGCCCAGAGACCTGCCTTCGCCATCGGTGTTCCT
CCTGATATCTGCGCATTTCACCGCTACACCAGGAATTCCAGTCTCCCCTACTGCACTCCA
GCCTGCCCGTACCCACTGCACACCCGGGGTTGAGCCCCGGGCTTTCACAGCAGACGCGAC
AAACCGCCTACGAGCTCTTTACGCCCAATAATTCCGGACAACGCTTGCGCCCTACGTATT
ACCGCGGCTGCTGGCACGTAGTTAGCCGGCGCTTCTTCTGCAGGTACCGTCACTTTCGCT
TCTTCCCTGCTGAAAGAGGTTTACAACCCGAAGGCCGTCATCCCCCACGCGGCGTCGCTG
CATCAGGCTTGCGCCCATTGTGCAATATTCCCCACTGC----------------------
-

LB1127_3
TGCTTTCGCTCCTCAGCGTCAGTAACAGCCCAGAGACCTGCCTTCGCCATCGGTGTTCCT
CCTGATATCTGCGCATTTCACCGCTACACCAGGAATTCCAGTCTCCCCTACTGCACTCCA
GCCTGCCCGTACCCACTGCACACCCGGGGTTGAGCCCCGGGCTTTCACAGCAGACGCGAC
AAACCGCCTACGAGCTCTTTACGCCCAATAATTCCGGACAACGCTTGCGCCCTACGTATT
ACCGCGGCTGCTGGCACGTAGTTAGCCGGCGCTTCTTCTGCAGGTACCGTCACTTTCGCT
TCTTCCCTGCTGAAAGAGGTTTACAACCCGAAGGCCGTCATCCCCCACGCGGCGTCGCTG
CATCAGGCTTGCGCCCATTGTGCAATATTCCCCACTGCTGCCCCCCGTAGGC--------
-

LB1120_2
TGCTTTCGCTCCTCAGCGTCAGTAACAGCCCAGAGACCTGCCTTCGCCATCGGTGTTCCT
CCTGATATCTGCGCATTTCACCGCTACACCAGGAATTCCAGTCTCCCCTACTGCACTCCA
GCCTGCCCGTACCCACTGCACACCCGGGGTTGAGCCCCGGGCTTTCACAGCAGACGCGAC
AAACCGCCTACGAGCTCTTTACGCCCAATAATTCCGGACAACGCTTGCGCCCTACGTATT
ACCGCGGCTGCTGGCACGTAGTTAGCCGGCGCTTCTTCTGCAGGTACCGTCACTTTCGCT
TCTTCCCTGCTGAAAGAGGTTTACAACCCGAAGGCCGTCATCCCCCACGCGGCGTCGCTG
CATCAGGCTTGCGCCCATTGTGCAATATTCCCCACTGC----------------------
-

LB1218_2_30
---------------------------GCCCAGAGACCTGCCTTCGCCATCGGTGTTCCT
CCTGATATCTGCGCATTTCACCGCTACACCAGGAATTCCAGTCTCCCCTACTGCACTCCA
GCCTGCCCGTACCCACTGCACACCCGGGGTTGAGCCCCGGGCTTTCACAGCAGACGCGAC
AAACCGCCTACGAGCTCTTTACGCCCAATAATTCCGGACAACGCTTGCGCCCTACGTATT
ACCGCGGCTGCTGGCACGTAGTTAGCCGGCGCTTCTTCTGCAGGTACCGTCACTTTCGCT
TCTTCCCTGCTGAAAGAGGTTTACAACCCGAAGGCCGTCATCCCCCACGCGGCGTCGCTG
CATCAGGCTTGCGCCCATTGTGCAATATTCCCCACTGCTGCCCCCCGTAGGCTGT-----
-

;
end;
